# Supplementary material for: Comparative Transcriptomic Analyses of Vegetable and Grain Pea (Pisum sativum L.) Seed Development
Source: Front Plant Sci. 2015 Nov 25;6:1039. doi: 10.3389/fpls.2015.01039 (PMC4658420; doi:10.3389/fpls.2015.01039)
Supplement: Supplementary Table S2 — Unigenes were annotated with Medicago truncatula genome. [file DataSheet2.XLSX]

## Sheet: Sheet1
Suppplementary Table S2. Unigenes were annotated with Medicago truncatula genome.
Unigene ID	ID_Medicago	Annotation_Medicago
comp10000_c0_seq1	Medtr5g007250.1	Tetratricopeptide repeat (TPR)-like superfamily protein
comp10008_c0_seq1	Medtr1g016740.1
comp10008_c1_seq1	Medtr1g016740.1
comp10010_c0_seq1	Medtr4g035290.1	RNI-like superfamily protein
comp10011_c0_seq1	Medtr2g031380.1	maternal effect embryo arrest 22
comp10013_c0_seq1	Medtr7g088210.1
comp1002_c0_seq1	Medtr1g059280.1	Pentatricopeptide repeat (PPR) superfamily protein
comp10033_c0_seq1	Medtr8g011200.1	DNA binding;ATP binding
comp10033_c0_seq2	Medtr8g011200.1	DNA binding;ATP binding
comp10036_c0_seq1	Medtr5g040960.1	ribonuclease 1
comp10039_c0_seq1	Medtr7g089790.1	DNA GYRASE B2
comp10040_c0_seq1	Medtr2g089290.1	S-locus lectin protein kinase family protein
comp10041_c0_seq1	AC233140_52.1
comp10051_c0_seq1	Medtr7g035030.1	Peroxidase superfamily protein
comp10052_c0_seq1	Medtr7g037890.1	NB-ARC domain-containing disease resistance protein
comp10053_c0_seq1	Medtr7g022480.1	catalytics;hydrolases
comp10058_c0_seq1	Medtr5g094220.1	Pentatricopeptide repeat (PPR) superfamily protein
comp10059_c0_seq1	Medtr4g092290.1	F-box/RNI-like superfamily protein
comp10060_c0_seq1	Medtr3g079820.1
comp10060_c0_seq2	Medtr3g079820.1
comp10068_c0_seq1	Medtr4g076540.1	Pentatricopeptide repeat (PPR) superfamily protein
comp10071_c0_seq1	Medtr8g022950.1	Protein of unknown function (DUF581)
comp10076_c0_seq1	Medtr5g098710.1
comp10078_c0_seq1	Medtr8g087460.1	FASCICLIN-like arabinogalactan-protein 11
comp10079_c0_seq1	Medtr5g010640.1	osmotin 34
comp10080_c0_seq1	Medtr3g027140.1	RNA-binding (RRM/RBD/RNP motifs) family protein
comp10080_c0_seq2	Medtr3g027140.1	RNA-binding (RRM/RBD/RNP motifs) family protein
comp10092_c0_seq1	Medtr5g084770.1	GDSL-like Lipase/Acylhydrolase superfamily protein
comp10095_c0_seq1	Medtr5g026090.1	zinc ion binding
comp10099_c0_seq1	Medtr8g094790.1
comp101_c0_seq1	Medtr3g091560.1	IQ-domain 21
comp10101_c0_seq1	Medtr7g011100.1	Pentatricopeptide repeat (PPR) superfamily protein
comp10108_c0_seq1	Medtr1g083460.1	Ribosomal protein L18e/L15 superfamily protein
comp1011_c0_seq1	Medtr3g055940.1	Kinesin motor family protein
comp1011_c0_seq2	Medtr5g094310.1	Kinesin motor family protein
comp10118_c0_seq1	Medtr8g061240.1	ribosomal protein L11 methyltransferase-related
comp10119_c0_seq1	Medtr2g094210.1
comp10126_c0_seq1	Medtr2g035620.1	Tetratricopeptide repeat (TPR)-like superfamily protein
comp10130_c0_seq1	Medtr7g104460.1	centroradialis
comp10131_c0_seq1	Medtr7g038520.1	disease resistance protein (TIR-NBS-LRR class), putative
comp10137_c0_seq1	Medtr7g037040.1	zinc ion binding
comp10138_c0_seq1	Medtr4g094010.1	white-brown complex homolog protein 11
comp10139_c0_seq1	Medtr3g010810.1	zinc induced facilitator-like 1
comp10139_c0_seq2	Medtr3g010810.1	zinc induced facilitator-like 1
comp10141_c0_seq1	Medtr2g032550.1	heat shock protein 70
comp10145_c0_seq1	Medtr8g088460.1
comp10150_c0_seq1	Medtr5g023040.1	Tetratricopeptide repeat (TPR)-like superfamily protein
comp10152_c0_seq1	Medtr5g077090.1	glutamate decarboxylase
comp10158_c0_seq1	Medtr4g037120.1	temperature sensing protein-related
comp10159_c0_seq1	Medtr7g031370.1
comp10159_c1_seq1	Medtr7g031370.1
comp10160_c0_seq1	Medtr8g102710.1	Pentatricopeptide repeat (PPR) superfamily protein
comp10162_c0_seq1	Medtr1g026190.1	calcium-dependent protein kinase 29
comp10163_c1_seq1	Medtr8g087320.1
comp10164_c0_seq1	Medtr5g070010.1	cytochrome P450, family 86, subfamily A, polypeptide 1
comp10166_c0_seq1	Medtr7g069460.1	ARM repeat superfamily protein
comp10167_c0_seq1	Medtr7g100370.1	Lipin family protein
comp10168_c0_seq1	Medtr5g018510.2	extra-large G-protein 1
comp1017_c0_seq1	Medtr5g008840.1	Pentatricopeptide repeat (PPR) superfamily protein
comp10172_c0_seq1	Medtr7g045650.1	2-oxoglutarate (2OG) and Fe(II)-dependent oxygenase superfamily protein
comp10173_c0_seq1	Medtr5g073900.1	exocyst subunit exo70 family protein B1
comp10174_c0_seq1	Medtr5g060880.1
comp10174_c0_seq2	Medtr6g009340.1	PIF1 helicase
comp10175_c0_seq1	Medtr4g039320.1	Uncharacterized protein
comp10175_c1_seq1	Medtr4g039320.1	Uncharacterized protein
comp1018_c0_seq1	Medtr3g050500.1	Ankyrin repeat family protein
comp10180_c0_seq1	Medtr7g115120.2	bZIP transcription factor family protein
comp10181_c0_seq1	Medtr1g012370.1	AFG1-like ATPase family protein
comp10187_c0_seq1	Medtr3g099480.1	O-fucosyltransferase family protein
comp10187_c0_seq2	Medtr3g099480.1	O-fucosyltransferase family protein
comp10188_c0_seq1	Medtr1g008370.1	diphthamide synthesis DPH2 family protein
comp10189_c0_seq1	Medtr4g070950.1	Leucine-rich receptor-like protein kinase family protein
comp1019_c0_seq1	Medtr3g109380.1	mitochondrial editing factor 21
comp1019_c1_seq1	Medtr3g109380.1	mitochondrial editing factor 21
comp10191_c0_seq1	Medtr5g032570.1	phosphofructokinase 5
comp10192_c0_seq1	Medtr2g089030.1	beta-amylase 6
comp10195_c0_seq1	Medtr5g007250.1	Tetratricopeptide repeat (TPR)-like superfamily protein
comp10196_c0_seq1	Medtr7g011330.1	EXS (ERD1/XPR1/SYG1) family protein
comp10196_c1_seq1	Medtr7g011330.1	EXS (ERD1/XPR1/SYG1) family protein
comp10200_c0_seq1	Medtr3g104880.1
comp10201_c0_seq1	Medtr5g095340.1
comp10204_c0_seq1	Medtr1g011800.1	Protein of unknown function, DUF642
comp10206_c0_seq1	Medtr1g090020.1	PB1 domain-containing protein tyrosine kinase
comp10208_c0_seq1	Medtr5g085350.1	Ankyrin repeat family protein
comp10211_c0_seq1	Medtr8g083240.1	Leucine-rich repeat protein kinase family protein
comp10214_c0_seq1	Medtr1g061630.2	Pyruvate kinase family protein
comp10216_c0_seq1	Medtr3g096200.1	callose synthase 5
comp1022_c0_seq1	AC235753_15.1	AAA-type ATPase family protein
comp1022_c1_seq1	AC235753_15.1	AAA-type ATPase family protein
comp10222_c0_seq1	AC148471_3.1
comp10232_c0_seq1	Medtr3g028500.1
comp10235_c0_seq1	Medtr5g021060.2	Peroxidase superfamily protein
comp10235_c1_seq1	Medtr5g021060.2	Peroxidase superfamily protein
comp10242_c0_seq1	Medtr5g069290.1	Kinase-related protein of unknown function (DUF1296)
comp10243_c0_seq1	Medtr7g038040.1	MAP kinase 4
comp10244_c0_seq1	Medtr8g103900.1	Ribosomal protein L17 family protein
comp10247_c0_seq1	Medtr3g033240.1	NB-ARC domain-containing disease resistance protein
comp10252_c0_seq1	Medtr4g014070.1	inflorescence meristem receptor-like kinase 2
comp10259_c0_seq1	Medtr5g039700.1	Pentatricopeptide repeat (PPR) superfamily protein
comp10262_c0_seq1	Medtr8g012080.1	Disease resistance protein (TIR-NBS-LRR class) family
comp10263_c0_seq1	Medtr7g087590.1	ubiquitin-conjugating enzyme 22
comp10265_c0_seq1	Medtr4g078030.1	P-glycoprotein 11
comp10266_c0_seq1	Medtr7g005870.1	Pentatricopeptide repeat (PPR-like) superfamily protein
comp10267_c0_seq1	Medtr5g013140.1
comp10270_c0_seq1	Medtr1g114560.1	Nucleotidylyl transferase superfamily protein
comp10272_c0_seq1	Medtr3g108700.1	cryptochrome 3
comp10275_c0_seq1	Medtr5g068730.1	Peptidase C78, ubiquitin fold modifier-specific peptidase 1/ 2
comp10276_c0_seq1	Medtr1g006010.1	ATP synthase subunit 1
comp10278_c0_seq1	Medtr6g082420.1	Uncharacterised conserved protein UCP031088, alpha/beta hydrolase
comp10278_c0_seq2	Medtr6g082420.1	Uncharacterised conserved protein UCP031088, alpha/beta hydrolase
comp10280_c0_seq1	Medtr2g064820.1	Di-glucose binding protein with Kinesin motor domain
comp10281_c0_seq1	CU633465_8.1	Cytochrome b561/ferric reductase transmembrane protein family
comp10282_c0_seq1	Medtr3g105370.1	Tetratricopeptide repeat (TPR)-like superfamily protein
comp10282_c1_seq1	Medtr3g105370.1	Tetratricopeptide repeat (TPR)-like superfamily protein
comp10283_c0_seq1	Medtr5g006390.1	Protein of unknown function (DUF1423)
comp10284_c0_seq1	Medtr7g087450.1	ENTH/VHS family protein
comp10286_c0_seq1	Medtr8g102710.1	Pentatricopeptide repeat (PPR) superfamily protein
comp10295_c0_seq1	Medtr7g102490.1	UDP-glucosyl transferase 73C1
comp10299_c0_seq1	Medtr4g131720.1
comp10299_c0_seq2	Medtr4g131720.1
comp10305_c0_seq1	Medtr8g083380.1
comp10309_c0_seq1	Medtr6g086050.1	NSP (nuclear shuttle protein)-interacting GTPase
comp10318_c0_seq1	Medtr1g075410.1	Serine protease inhibitor, potato inhibitor I-type family protein
comp10319_c0_seq1	Medtr2g068690.1	Cyclin family protein
comp10320_c0_seq1	Medtr4g091690.1	S-locus lectin protein kinase family protein
comp10329_c0_seq1	Medtr2g013340.1
comp10335_c0_seq1	Medtr5g006320.1	2Fe-2S ferredoxin-like superfamily protein
comp10337_c0_seq1	Medtr7g087590.1	ubiquitin-conjugating enzyme 22
comp10339_c0_seq1	Medtr5g018550.1
comp1034_c0_seq1	Medtr5g019620.1	Quinone reductase family protein
comp10343_c0_seq1	Medtr3g090850.1	basic helix-loop-helix (bHLH) DNA-binding superfamily protein
comp10343_c1_seq1	Medtr3g090850.1	basic helix-loop-helix (bHLH) DNA-binding superfamily protein
comp10351_c0_seq1	Medtr5g037270.1	Protein of unknown function (DUF1336)
comp10352_c0_seq1	Medtr8g009190.1	TOXICOS EN LEVADURA 4
comp10357_c0_seq1	Medtr2g082540.1	BTB/POZ domain-containing protein
comp10358_c0_seq1	Medtr1g104870.1	ARM repeat protein interacting with ABF2
comp10360_c0_seq1	AC148471_3.1
comp10362_c0_seq1	Medtr2g039690.1	nucleosome assembly protein 1;2
comp10363_c0_seq1	Medtr7g073290.1	Leucine-rich receptor-like protein kinase family protein
comp10364_c0_seq1	Medtr4g054980.1	DNA polymerase epsilon catalytic subunit
comp10365_c0_seq1	Medtr7g113470.1	TCP-1/cpn60 chaperonin family protein
comp10365_c0_seq2	Medtr7g113470.1	TCP-1/cpn60 chaperonin family protein
comp10367_c0_seq1	Medtr8g023610.1	ROTUNDIFOLIA like 9
comp10368_c0_seq1	Medtr2g058990.1	Pentatricopeptide repeat (PPR) superfamily protein
comp1037_c0_seq1	Medtr3g077550.1
comp1037_c0_seq2	Medtr3g077550.1
comp10370_c0_seq1	Medtr3g007470.1	camphor resistance CrcB family protein
comp10370_c0_seq2	Medtr3g007470.1	camphor resistance CrcB family protein
comp10371_c0_seq1	Medtr1g086500.1	Pentatricopeptide repeat (PPR) superfamily protein
comp10376_c0_seq1	Medtr4g132320.1	SKU5 similar 4
comp1038_c0_seq1	AC233560_1012.1	mitochondrial editing factor 9
comp1038_c1_seq1	AC233560_1012.1	mitochondrial editing factor 9
comp10381_c0_seq1	Medtr3g109820.1	Leucine-rich receptor-like protein kinase family protein
comp10383_c0_seq1	Medtr7g065720.1	glutathione S-transferase tau 7
comp10386_c0_seq1	Medtr7g045650.1	2-oxoglutarate (2OG) and Fe(II)-dependent oxygenase superfamily protein
comp10387_c0_seq1	Medtr8g005010.1	type one serine/threonine protein phosphatase 2
comp10389_c0_seq1	Medtr4g130620.1	SKP1 interacting partner 1
comp10391_c0_seq1	Medtr2g066170.1	F-box family protein
comp10392_c0_seq1	Medtr4g031820.3	cytochrome P450, family 72, subfamily A, polypeptide 15
comp10394_c0_seq1	Medtr8g038150.1	annexin 3
comp10398_c0_seq1	Medtr4g078750.1	Tetratricopeptide repeat (TPR)-like superfamily protein
comp10399_c0_seq1	Medtr5g071340.1	PHD finger transcription factor, putative
comp1040_c0_seq1	Medtr1g073300.1	Pentatricopeptide repeat (PPR) superfamily protein
comp1040_c1_seq1	Medtr1g073300.1	Pentatricopeptide repeat (PPR) superfamily protein
comp10400_c0_seq1	Medtr5g071220.2	NB-ARC domain-containing disease resistance protein
comp10400_c0_seq2	Medtr1g023600.1	NB-ARC domain-containing disease resistance protein
comp10405_c0_seq1	Medtr2g099620.1	eif4a-2
comp10407_c0_seq1	Medtr5g072850.1	UDP-Glycosyltransferase superfamily protein
comp10409_c0_seq1	Medtr1g086480.1	ADP-ribosylation factor A1F
comp10410_c0_seq1	AC233656_24.1	DEAD/DEAH box RNA helicase family protein
comp10410_c0_seq2	AC233656_24.1	DEAD/DEAH box RNA helicase family protein
comp10411_c0_seq1	Medtr7g110830.1	myb domain protein 55
comp10414_c0_seq1	Medtr3g076570.1
comp10415_c0_seq1	Medtr8g012190.1	Disease resistance protein (TIR-NBS-LRR class) family
comp10419_c0_seq2	Medtr4g071040.2	Essential protein Yae1, N-terminal
comp10422_c0_seq1	AC174330_15.1	Exostosin family protein
comp10424_c0_seq1	Medtr5g011410.1	Leucine-rich repeat protein kinase family protein
comp10429_c0_seq1	Medtr4g065110.1	Putative glycosyl hydrolase of unknown function (DUF1680)
comp10433_c0_seq1	Medtr1g064090.1	PHE ammonia lyase 1
comp10434_c0_seq1	Medtr4g079920.1
comp10436_c0_seq1	Medtr6g057580.1
comp1044_c0_seq1	Medtr6g087040.1	sugar transporter 14
comp10441_c0_seq1	AC233207_1001.1
comp10443_c0_seq1	Medtr1g008500.1	BURP domain-containing protein
comp10443_c0_seq2	Medtr1g008500.1	BURP domain-containing protein
comp10444_c0_seq1	Medtr2g085300.1	Core-2/I-branching beta-1,6-N-acetylglucosaminyltransferase family protein
comp10444_c0_seq2	Medtr2g085300.1	Core-2/I-branching beta-1,6-N-acetylglucosaminyltransferase family protein
comp10446_c0_seq1	Medtr6g092620.1	ACC oxidase 1
comp10447_c0_seq1	Medtr3g026620.1	beta glucosidase 17
comp10456_c0_seq1	Medtr2g036650.1	H(+)-ATPase 2
comp10457_c0_seq1	Medtr7g037890.1	NB-ARC domain-containing disease resistance protein
comp1046_c0_seq1	Medtr1g080340.1	SET-domain containing protein lysine methyltransferase family protein
comp10460_c0_seq1	Medtr4g114640.1	EIN3-binding F box protein 1
comp10465_c0_seq1	Medtr1g082680.1
comp10465_c1_seq1	Medtr1g082680.1
comp10469_c0_seq1	Medtr4g055520.3	cellulose synthase-like A02
comp10471_c0_seq1	Medtr7g080090.1	Ribosomal L29 family protein
comp10473_c0_seq1	Medtr5g096570.1	kinesin-like protein 1
comp10477_c0_seq1	Medtr7g098750.2	pleiotropic drug resistance 12
comp10484_c0_seq1	Medtr1g070830.1	AUX/IAA transcriptional regulator family protein
comp10484_c0_seq2	Medtr1g070830.1	AUX/IAA transcriptional regulator family protein
comp10490_c0_seq1	Medtr8g075120.1	winged-helix DNA-binding transcription factor family protein
comp10490_c0_seq2	Medtr8g075120.1	winged-helix DNA-binding transcription factor family protein
comp10492_c0_seq1	Medtr1g075880.1	AGC (cAMP-dependent, cGMP-dependent and protein kinase C) kinase family protein
comp10499_c0_seq1	Medtr3g071870.1	cation/hydrogen exchanger 15
comp10503_c0_seq1	Medtr5g018860.1	BEL1-like homeodomain 2
comp10503_c0_seq2	Medtr5g018860.1	BEL1-like homeodomain 2
comp10504_c0_seq1	Medtr2g014760.1	Thioredoxin superfamily protein
comp10505_c0_seq1	Medtr3g087950.1	gamma-glutamyl transpeptidase 1
comp10507_c0_seq1	Medtr5g091240.1	alpha/beta-Hydrolases superfamily protein
comp10508_c0_seq1	Medtr3g104940.1	mechanosensitive channel of small conductance-like 10
comp10509_c0_seq1	Medtr4g119420.1	Tetratricopeptide repeat (TPR)-like superfamily protein
comp10515_c0_seq1	Medtr4g075270.1	Pentatricopeptide repeat (PPR) superfamily protein
comp10523_c0_seq1	Medtr2g015530.1	Tetratricopeptide repeat (TPR)-like superfamily protein
comp10523_c0_seq2	Medtr2g015530.1	Tetratricopeptide repeat (TPR)-like superfamily protein
comp10525_c0_seq1	Medtr8g065730.1	pentatricopeptide (PPR) repeat-containing protein
comp10528_c0_seq1	Medtr3g083500.1	RNA polymerase II transcription mediators
comp10531_c0_seq1	Medtr4g071160.1
comp1054_c0_seq1	Medtr8g069470.1	MATE efflux family protein
comp10543_c0_seq1	Medtr4g081220.1	Pentatricopeptide repeat (PPR) superfamily protein
comp10545_c0_seq1	Medtr7g076150.1	S-adenosyl-L-methionine-dependent methyltransferases superfamily protein
comp10546_c0_seq1	Medtr8g104820.1	glycosyl hydrolase 9B1
comp10547_c0_seq1	Medtr8g018550.1	lipoxygenase 1
comp10551_c0_seq1	Medtr4g006010.1	Cellulose-synthase-like C5
comp10555_c0_seq1	Medtr3g107470.1	Nucleotide-sugar transporter family protein
comp10558_c0_seq1	Medtr3g083250.1	BRCA2-like B
comp10559_c0_seq1	Medtr2g059590.1	Stabilizer of iron transporter SufD / Polynucleotidyl transferase
comp10562_c0_seq1	Medtr1g007630.1	TLC ATP/ADP transporter
comp10562_c0_seq2	Medtr1g007630.1	TLC ATP/ADP transporter
comp10563_c0_seq1	Medtr1g080600.1	Myosin family protein with Dil domain
comp10564_c0_seq1	Medtr8g089320.1	amino acid transporter 1
comp10568_c0_seq1	Medtr7g078680.1	Pectin lyase-like superfamily protein
comp10569_c0_seq1	Medtr5g064600.1	cytochrome C oxidase 6B
comp10570_c0_seq1	Medtr5g021410.1	Protein of unknown function (DUF1640)
comp10570_c0_seq2	Medtr5g021410.1	Protein of unknown function (DUF1640)
comp10572_c0_seq1	Medtr3g069210.1	NB-ARC domain-containing disease resistance protein
comp10584_c0_seq1	Medtr4g075200.1	Protein of unknown function (DUF185)
comp10586_c0_seq1	Medtr4g024570.1	SEC6
comp10588_c0_seq1	Medtr8g011950.1	disease resistance protein (TIR-NBS-LRR class), putative
comp10589_c0_seq1	Medtr3g092900.1	O-methyltransferase 1
comp10591_c0_seq1	Medtr1g031720.1	Pentatricopeptide repeat (PPR) superfamily protein
comp10592_c0_seq1	Medtr5g076200.1	acyl activating enzyme 5
comp10594_c0_seq1	Medtr7g091390.1	Integrase-type DNA-binding superfamily protein
comp10596_c0_seq1	Medtr7g077910.1	F-box family protein
comp10598_c0_seq2	Medtr4g108600.1	Pentatricopeptide repeat (PPR) superfamily protein
comp10599_c0_seq1	Medtr5g024320.1	Pentatricopeptide repeat (PPR) superfamily protein
comp10599_c1_seq1	Medtr5g024320.1	Pentatricopeptide repeat (PPR) superfamily protein
comp10601_c0_seq1	Medtr4g129200.1	BNR/Asp-box repeat family protein
comp10602_c0_seq1	Medtr3g065460.1	O-Glycosyl hydrolases family 17 protein
comp10608_c0_seq1	Medtr3g072830.1	camphor resistance CrcB family protein
comp10609_c0_seq1	Medtr3g089100.1	AAA-type ATPase family protein
comp10617_c0_seq1	Medtr1g099590.1	Pentatricopeptide repeat (PPR) superfamily protein
comp1062_c0_seq1	Medtr4g061200.1	related to AP2.7
comp1062_c0_seq2	Medtr4g061200.1	related to AP2.7
comp10620_c0_seq1	Medtr8g100000.1	dual specificity protein phosphatase family protein
comp10620_c0_seq2	Medtr8g100000.1	dual specificity protein phosphatase family protein
comp10624_c0_seq1	Medtr5g008590.1	Integrase-type DNA-binding superfamily protein
comp10627_c0_seq1	Medtr2g014990.1	RAB GTPase homolog A1F
comp1063_c0_seq1	AC158498_17.1	Frigida-like protein
comp10633_c0_seq1	Medtr1g050760.1	RNA-binding CRS1 / YhbY (CRM) domain protein
comp10636_c0_seq1	Medtr3g061120.1
comp10641_c0_seq1	Medtr7g089360.1	Auxin efflux carrier family protein
comp10643_c0_seq1	Medtr5g015810.1	Acyl-CoA N-acyltransferases (NAT) superfamily protein
comp10644_c0_seq1	Medtr5g092600.1	Nodulin MtN3 family protein
comp10647_c0_seq1	Medtr7g009370.1	Auxin efflux carrier family protein
comp10647_c0_seq2	Medtr7g009370.1	Auxin efflux carrier family protein
comp10653_c0_seq1	Medtr2g062850.1	AGC kinase 1.7
comp10656_c0_seq1	Medtr5g038180.1	Disease resistance protein (TIR-NBS-LRR class) family
comp10659_c0_seq1	Medtr8g021230.1	inter-alpha-trypsin inhibitor heavy chain-related
comp10659_c1_seq1	Medtr8g021230.1	inter-alpha-trypsin inhibitor heavy chain-related
comp1066_c0_seq1	Medtr6g081910.1
comp10660_c0_seq1	Medtr1g079930.1	RNA-binding ASCH domain protein
comp10660_c0_seq2	Medtr1g079930.1	RNA-binding ASCH domain protein
comp10663_c0_seq1	Medtr1g090020.1	PB1 domain-containing protein tyrosine kinase
comp10665_c0_seq1	Medtr8g103530.1
comp10666_c0_seq1	Medtr8g103900.1	Ribosomal protein L17 family protein
comp10668_c0_seq1	Medtr2g082660.1	Domain of unknown function (DUF1995)
comp10684_c0_seq1	Medtr8g087930.1	trehalose-6-phosphate synthase
comp1069_c0_seq1	Medtr7g098700.1	Pyridoxal phosphate (PLP)-dependent transferases superfamily protein
comp10690_c0_seq1	Medtr1g045930.1	triglyceride lipases;triglyceride lipases
comp10694_c0_seq1	Medtr5g063200.1	tetratricopeptide repeat (TPR)-containing protein
comp10704_c0_seq1	Medtr4g019190.1	transmembrane receptors;ATP binding
comp10706_c0_seq1	Medtr6g060930.1	phosphatase-related
comp10709_c0_seq1	AC147714_10.1	multidrug resistance-associated protein 14
comp10710_c0_seq1	Medtr5g005770.1	Protein of unknown function (DUF3049)
comp10717_c0_seq1	Medtr4g106590.1	response regulator 5
comp10718_c0_seq1	Medtr5g098930.1	UDP-Glycosyltransferase superfamily protein
comp10719_c0_seq1	Medtr4g091730.1	S-locus lectin protein kinase family protein
comp10723_c0_seq1	Medtr6g069860.1	Bifunctional inhibitor/lipid-transfer protein/seed storage 2S albumin superfamily protein
comp10724_c0_seq1	Medtr1g105280.1	basic helix-loop-helix (bHLH) DNA-binding superfamily protein
comp1073_c0_seq1	Medtr8g091690.1	Cytochrome P450 superfamily protein
comp1073_c0_seq2	Medtr8g091690.1	Cytochrome P450 superfamily protein
comp10735_c0_seq1	Medtr2g100780.1	phytochrome-associated protein 1
comp10742_c0_seq1	Medtr5g034200.1
comp10744_c0_seq1	Medtr7g067450.1	Transmembrane amino acid transporter family protein
comp10747_c1_seq1	Medtr2g096340.1	ribosomal protein L23AB
comp10748_c0_seq1	Medtr3g071870.1	cation/hydrogen exchanger 15
comp10753_c0_seq1	AC225474_22.1	photosystem II reaction center protein A
comp10755_c0_seq1	Medtr4g083060.1	general regulatory factor 12
comp10763_c0_seq1	Medtr3g093430.1	ATP binding cassette subfamily B4
comp10770_c0_seq1	Medtr7g079860.1	pentatricopeptide (PPR) repeat-containing protein
comp10772_c0_seq1	Medtr5g064240.1	UDP-glucosyl transferase 85A2
comp10773_c0_seq1	AC233662_22.1
comp10775_c0_seq1	Medtr7g100230.1	Disease resistance-responsive (dirigent-like protein) family protein
comp10775_c0_seq2	Medtr7g100230.1	Disease resistance-responsive (dirigent-like protein) family protein
comp1078_c0_seq1	Medtr3g118540.1	histone deacetylase 1
comp10781_c0_seq1	Medtr1g030430.1	ChaC-like family protein
comp10785_c0_seq1	Medtr3g109870.1	alpha/beta-Hydrolases superfamily protein
comp10785_c0_seq2	Medtr3g109870.1	alpha/beta-Hydrolases superfamily protein
comp10786_c0_seq1	AC225517_28.1	alpha/beta-Hydrolases superfamily protein
comp10792_c0_seq1	Medtr5g097320.2	HEAT SHOCK PROTEIN 89.1
comp10797_c0_seq1	Medtr1g044470.1
comp10799_c0_seq1	Medtr1g099490.1	F-box family protein
comp10799_c0_seq2	Medtr1g099490.1	F-box family protein
comp10802_c0_seq1	Medtr6g074220.1	light-harvesting chlorophyll-protein complex I subunit A4
comp10806_c0_seq1	Medtr4g068230.1
comp10807_c0_seq1	Medtr5g079550.1	ARM repeat superfamily protein
comp10811_c0_seq1	Medtr5g076140.1
comp10812_c0_seq1	Medtr1g071070.1
comp10818_c0_seq1	Medtr3g084440.1	Pentatricopeptide repeat (PPR) superfamily protein
comp10820_c0_seq1	Medtr6g023230.1	Cytochrome C1 family
comp10825_c0_seq1	Medtr3g091440.2	Calcium-binding EF-hand family protein
comp10826_c0_seq1	Medtr7g076280.1	Ribosomal RNA adenine dimethylase family protein
comp10828_c0_seq1	Medtr5g010090.1	Phosphoglycerate mutase family protein
comp10829_c0_seq1	Medtr3g098230.1	Tetratricopeptide repeat (TPR)-like superfamily protein
comp1083_c0_seq1	Medtr2g013980.1	Telomerase activating protein Est1
comp10833_c0_seq1	Medtr2g069050.1	Ribosomal protein S5/Elongation factor G/III/V family protein
comp10834_c0_seq1	Medtr5g055470.1	leucine-rich repeat transmembrane protein kinase family protein
comp10848_c0_seq1	Medtr4g020700.1	Disease resistance protein (TIR-NBS-LRR class) family
comp10848_c0_seq2	Medtr1g108730.1
comp10849_c0_seq1	Medtr3g073100.1	phosphatidylinositol-4-phosphate 5-kinase 2
comp10851_c0_seq2	Medtr2g007960.1	nodulin MtN21 /EamA-like transporter family protein
comp10854_c0_seq1	Medtr3g082700.1	phosphate transporter 1;5
comp10855_c0_seq1	Medtr2g100500.1	RNA methyltransferase family protein
comp10856_c0_seq1	Medtr8g023380.2	ubiquitin-conjugating enzyme 34
comp10857_c0_seq1	Medtr5g083840.1
comp10860_c0_seq1	Medtr5g022740.1	Pentatricopeptide repeat (PPR) superfamily protein
comp10867_c0_seq1	Medtr5g067980.1	zinc ion binding;DNA binding;helicases;ATP binding;nucleic acid binding
comp10869_c0_seq1	Medtr3g055740.1	NB-ARC domain-containing disease resistance protein
comp10870_c0_seq1	Medtr4g029410.1	Regulator of chromosome condensation (RCC1) family with FYVE zinc finger domain
comp10873_c0_seq1	Medtr2g089050.1	Protein of unknown function (DUF1218)
comp10876_c0_seq1	Medtr2g044540.1	RING/U-box superfamily protein
comp10879_c0_seq1	Medtr3g085380.1	DNA-binding HORMA family protein
comp10881_c0_seq1	Medtr1g083460.1	Ribosomal protein L18e/L15 superfamily protein
comp10884_c0_seq1	Medtr3g084400.1	Exostosin family protein
comp10892_c0_seq1	Medtr3g082470.1
comp10893_c0_seq1	Medtr8g041360.1	hAT dimerisation domain-containing protein
comp10895_c0_seq1	Medtr5g019220.1	galacturonosyltransferase-like 2
comp1090_c1_seq1	Medtr2g008430.1	AGD2-like defense response protein 1
comp10900_c0_seq1	Medtr4g104040.1
comp10901_c0_seq1	Medtr2g059590.1	Stabilizer of iron transporter SufD / Polynucleotidyl transferase
comp10901_c0_seq2	Medtr4g113200.1	Stabilizer of iron transporter SufD / Polynucleotidyl transferase
comp10902_c0_seq1	Medtr1g019550.1	disease resistance protein (TIR-NBS-LRR class), putative
comp10903_c0_seq1	Medtr4g129560.1	sequence-specific DNA binding transcription factors
comp10904_c0_seq1	Medtr8g102650.1	glutamine-rich protein 23
comp10906_c0_seq1	AC225530_22.1	disease resistance family protein / LRR family protein
comp1091_c0_seq1	Medtr3g005420.1	AP2/B3-like transcriptional factor family protein
comp10913_c0_seq1	Medtr8g045490.1	Polyketide cyclase/dehydrase and lipid transport superfamily protein
comp10914_c0_seq2	Medtr8g067400.1	cellulase 2
comp10915_c0_seq1	Medtr8g091250.1	Protein of unknown function (DUF630 and DUF632)
comp10916_c0_seq1	AC233655_25.1	Protein kinase superfamily protein
comp10920_c0_seq1	Medtr5g020710.1	alpha/beta-Hydrolases superfamily protein
comp10922_c0_seq1	Medtr4g054980.1	DNA polymerase epsilon catalytic subunit
comp10923_c0_seq1	Medtr3g103950.1	glycosyl hydrolase family 10 protein / carbohydrate-binding domain-containing protein
comp10923_c0_seq2	Medtr3g103950.1	glycosyl hydrolase family 10 protein / carbohydrate-binding domain-containing protein
comp10927_c0_seq1	Medtr5g025330.1	nodulin MtN21 /EamA-like transporter family protein
comp10927_c0_seq2	Medtr5g025330.1	nodulin MtN21 /EamA-like transporter family protein
comp10929_c0_seq1	Medtr4g038660.1	zinc knuckle (CCHC-type) family protein
comp10930_c0_seq1	Medtr4g101990.1	AT-hook motif nuclear-localized protein 1
comp10931_c0_seq1	Medtr5g006310.1	Ribosomal L18p/L5e family protein
comp10935_c0_seq1	Medtr7g034630.1	AT hook motif DNA-binding family protein
comp10939_c0_seq1	Medtr3g093440.1	Tetratricopeptide repeat (TPR)-like superfamily protein
comp10945_c0_seq1	Medtr8g091510.1	RNase L inhibitor protein-related
comp1095_c0_seq1	Medtr2g049740.1	Pentatricopeptide repeat (PPR) superfamily protein
comp1095_c1_seq1	Medtr2g049740.1	Pentatricopeptide repeat (PPR) superfamily protein
comp10950_c0_seq1	Medtr4g062080.1	ferredoxin hydrogenases
comp10957_c0_seq1	Medtr4g024550.1	ribosomal protein S13A
comp10958_c0_seq1	Medtr4g054980.1	DNA polymerase epsilon catalytic subunit
comp10961_c0_seq1	Medtr3g084450.2	AMP-dependent synthetase and ligase family protein
comp10961_c0_seq2	Medtr3g084460.1	acyl-activating enzyme 15
comp10968_c0_seq1	Medtr6g069840.1	rna processing factor 2
comp10970_c0_seq1	Medtr3g013640.1	Ribosomal protein S19e family protein
comp10973_c0_seq1	Medtr8g106530.1	Protein of unknown function, DUF599
comp10978_c0_seq1	Medtr5g027220.1	Domain of unknown function (DUF1995)
comp10978_c0_seq2	Medtr5g027220.1	Domain of unknown function (DUF1995)
comp10979_c0_seq1	Medtr2g008210.1	UDP-glucosyl transferase 85A7
comp10980_c0_seq1	Medtr5g069680.1	Laccase/Diphenol oxidase family protein
comp10982_c0_seq1	Medtr7g079010.1	WRKY DNA-binding protein 24
comp10983_c0_seq1	Medtr7g091190.1	LRR and NB-ARC domains-containing disease resistance protein
comp10983_c0_seq2	Medtr7g091180.1	NB-ARC domain-containing disease resistance protein
comp10988_c0_seq1	Medtr2g014250.1
comp10988_c0_seq2	Medtr2g014250.1
comp10993_c0_seq1	Medtr8g074540.1	Regulator of Vps4 activity in the MVB pathway protein
comp10996_c0_seq1	Medtr3g076810.1	trehalose-phosphatase/synthase 9
comp10999_c0_seq1	Medtr1g104650.1	PLAT/LH2 domain-containing lipoxygenase family protein
comp1100_c1_seq1	Medtr3g029960.1	F-box family protein with a domain of unknown function (DUF295)
comp11000_c0_seq1	Medtr3g079820.1
comp11000_c0_seq2	Medtr3g079820.1
comp11001_c0_seq1	Medtr6g043740.1	3-oxo-5-alpha-steroid 4-dehydrogenase family protein
comp11001_c0_seq2	Medtr6g043740.1	3-oxo-5-alpha-steroid 4-dehydrogenase family protein
comp11006_c0_seq1	Medtr3g072170.1	Hypoxia-responsive family protein
comp11008_c0_seq1	Medtr3g035970.1	glutamate-ammonia ligases;catalytics;glutamate-ammonia ligases
comp1101_c0_seq1	Medtr7g050710.1	AP2/B3-like transcriptional factor family protein
comp1101_c1_seq1	Medtr3g098790.1	AP2/B3-like transcriptional factor family protein
comp11013_c0_seq1	Medtr4g085570.1	Plant protein of unknown function (DUF869)
comp11017_c0_seq1	Medtr5g016600.1	Nucleotide-diphospho-sugar transferases superfamily protein
comp11022_c0_seq1	Medtr2g094200.1	Protein kinase superfamily protein
comp11027_c0_seq1	Medtr5g005770.1	Protein of unknown function (DUF3049)
comp11029_c0_seq1	Medtr2g015530.1	Tetratricopeptide repeat (TPR)-like superfamily protein
comp11030_c0_seq1	Medtr3g070850.1	Double Clp-N motif-containing P-loop nucleoside triphosphate hydrolases superfamily protein
comp11032_c0_seq1	Medtr1g011520.1	Pentatricopeptide repeat (PPR) superfamily protein
comp11034_c0_seq1	Medtr8g106960.1	MAP kinase 9
comp11037_c0_seq1	Medtr8g006420.1
comp11038_c0_seq1	AC233676_24.1	Ran BP2/NZF zinc finger-like superfamily protein
comp11039_c0_seq1	AC235665_16.1	vacuolar protein sorting-associated protein 20.2
comp11042_c0_seq1	Medtr4g006730.1	NOD26-like intrinsic protein 6;1
comp11042_c0_seq2	Medtr4g006730.1	NOD26-like intrinsic protein 6;1
comp11043_c0_seq1	Medtr5g014300.1	NAC domain containing protein 71
comp11047_c0_seq1	Medtr7g075010.1	Tetratricopeptide repeat (TPR)-like superfamily protein
comp11047_c0_seq2	Medtr7g075010.1	Tetratricopeptide repeat (TPR)-like superfamily protein
comp11048_c0_seq1	Medtr4g090990.1	Transducin/WD40 repeat-like superfamily protein
comp11049_c0_seq1	Medtr2g007830.1	Late embryogenesis abundant (LEA) hydroxyproline-rich glycoprotein family
comp11051_c0_seq1	Medtr7g104940.1	SAUR-like auxin-responsive protein family
comp11051_c0_seq2	Medtr7g104950.1	SAUR-like auxin-responsive protein family
comp11053_c0_seq1	Medtr4g126760.1
comp11054_c0_seq1	Medtr3g060900.1	kinesin-like protein 1
comp11063_c0_seq1	Medtr5g095630.1
comp11065_c0_seq1	Medtr4g130690.1	zinc ion binding;nucleic acid binding
comp11065_c0_seq2	Medtr4g130690.1	zinc ion binding;nucleic acid binding
comp11070_c0_seq1	Medtr5g091810.1
comp11071_c0_seq1	Medtr5g091340.1	sucrose phosphate synthase 3F
comp11071_c0_seq2	Medtr3g047380.1	sucrose phosphate synthase 3F
comp11073_c0_seq1	Medtr8g103900.1	Ribosomal protein L17 family protein
comp11077_c0_seq1	Medtr1g021590.1	Transducin/WD40 repeat-like superfamily protein
comp1108_c0_seq2	Medtr1g104650.1	PLAT/LH2 domain-containing lipoxygenase family protein
comp11081_c0_seq1	Medtr2g081500.1	S-locus lectin protein kinase family protein
comp11085_c0_seq1	Medtr1g045670.1	MUTL protein homolog 1
comp11089_c0_seq1	Medtr2g021710.1	mitochondrial editing factor 18
comp11093_c0_seq1	Medtr5g012120.1
comp11097_c0_seq1	Medtr1g056530.1	nuclear factor Y, subunit A10
comp11098_c0_seq1	Medtr6g012670.1	NAC domain containing protein 100
comp11099_c0_seq1	Medtr2g013780.1	Protein of unknown function (DUF506)
comp111_c0_seq1	Medtr8g068800.1	basic helix-loop-helix (bHLH) DNA-binding superfamily protein
comp11100_c0_seq1	Medtr7g090960.1	INO80 ortholog
comp11102_c0_seq1	Medtr4g112120.1	Oleosin family protein
comp11103_c0_seq1	Medtr7g113400.1	importin alpha isoform 4
comp11112_c0_seq1	Medtr6g032920.1	Pentatricopeptide repeat (PPR) superfamily protein
comp11113_c0_seq1	AC146630_6.1	Ovate family protein
comp11116_c0_seq1	Medtr3g107720.1	K+ transporter 1
comp11116_c0_seq2	Medtr3g107720.1	K+ transporter 1
comp11119_c0_seq1	Medtr3g062590.1	Leucine-rich repeat protein kinase family protein
comp11121_c0_seq1	Medtr5g088730.1	Tryptophan/tyrosine permease
comp11121_c0_seq2	Medtr5g088730.1	Tryptophan/tyrosine permease
comp11124_c0_seq1	Medtr7g045370.1	carotenoid cleavage dioxygenase 7
comp11128_c0_seq1	Medtr3g013540.1
comp11129_c0_seq1	Medtr3g101870.1	heat shock transcription factor B4
comp11132_c0_seq1	Medtr4g087040.1	phragmoplast orienting kinesin 2
comp11132_c1_seq1	Medtr4g087040.1	phragmoplast orienting kinesin 2
comp11135_c0_seq1	Medtr7g022840.1	Plant protein 1589 of unknown function
comp11137_c0_seq1	Medtr7g075910.1	phospholipase D beta 1
comp11139_c0_seq1	Medtr4g048120.1
comp11144_c0_seq1	Medtr2g035450.1	Pentatricopeptide repeat (PPR) superfamily protein
comp11145_c0_seq1	Medtr2g093020.1	Protein of unknown function (DUF688)
comp11147_c0_seq1	Medtr3g005060.1	alpha/beta-Hydrolases superfamily protein
comp11150_c0_seq1	Medtr7g092100.1	mitochondrial RNAediting factor 1
comp11150_c1_seq1	Medtr7g092100.1	mitochondrial RNAediting factor 1
comp11152_c0_seq1	Medtr4g020700.1	Disease resistance protein (TIR-NBS-LRR class) family
comp11156_c0_seq1	Medtr3g098230.1	Tetratricopeptide repeat (TPR)-like superfamily protein
comp11160_c0_seq1	Medtr7g081500.1	Subtilisin-like serine endopeptidase family protein
comp11161_c0_seq1	Medtr4g051370.1	photosystem II reaction center protein B
comp11165_c0_seq1	Medtr1g026190.1	calcium-dependent protein kinase 29
comp11170_c0_seq1	Medtr5g070320.1	pleiotropic drug resistance 3
comp11170_c0_seq2	Medtr5g070320.1	pleiotropic drug resistance 3
comp11171_c0_seq1	Medtr4g097130.1	Homeodomain-like/winged-helix DNA-binding family protein
comp11172_c0_seq1	Medtr2g008770.1	pumilio 7
comp11173_c0_seq1	Medtr4g090580.1	alternative NAD(P)H dehydrogenase 1
comp11176_c0_seq1	Medtr5g023810.1	Polynucleotide adenylyltransferase family protein
comp11180_c0_seq1	Medtr4g132620.1	PA-domain containing subtilase family protein
comp11181_c0_seq1	Medtr6g078210.1	Tetratricopeptide repeat (TPR)-like superfamily protein
comp11183_c0_seq1	Medtr3g028470.1
comp11184_c0_seq1	Medtr4g034030.1	Ribosomal protein S10p/S20e family protein
comp1119_c0_seq1	Medtr1g100120.1	Protein of unknown function (DUF819)
comp11194_c0_seq1	Medtr6g012180.1	myb domain protein 30
comp11194_c0_seq2	Medtr6g012180.1	myb domain protein 30
comp11195_c0_seq1	Medtr5g067980.1	zinc ion binding;DNA binding;helicases;ATP binding;nucleic acid binding
comp11196_c0_seq1	Medtr2g063480.1	nuclear pore anchor
comp11197_c0_seq1	Medtr5g015690.1	formin homolog 6
comp11198_c0_seq1	Medtr7g055930.1	F-box family protein
comp112_c0_seq1	Medtr8g083320.1
comp11205_c0_seq1	Medtr3g086230.1	photosystem II BY
comp11209_c0_seq1	Medtr3g047410.1
comp11209_c0_seq2	Medtr7g012820.1	casein lytic proteinase B3
comp11211_c0_seq1	Medtr7g093610.1	Protein kinase superfamily protein
comp11216_c0_seq1	Medtr7g109830.1	AMP-dependent synthetase and ligase family protein
comp11217_c0_seq1	Medtr4g087900.2	Thioesterase/thiol ester dehydrase-isomerase superfamily protein
comp11218_c0_seq1	Medtr2g014860.1	Optic atrophy 3 protein (OPA3)
comp11218_c0_seq2	Medtr2g014860.1	Optic atrophy 3 protein (OPA3)
comp1122_c0_seq1	Medtr5g085880.1
comp11220_c0_seq1	Medtr3g113870.1	NAD(P)-binding Rossmann-fold superfamily protein
comp11221_c0_seq1	Medtr3g114700.1	Pentatricopeptide repeat (PPR) superfamily protein
comp11222_c0_seq1	Medtr7g109430.1	DnaJ domain ;Myb-like DNA-binding domain
comp11224_c0_seq1	Medtr3g118540.1	histone deacetylase 1
comp11225_c0_seq1	Medtr3g105470.1	sterile alpha motif (SAM) domain-containing protein
comp11228_c0_seq1	Medtr8g062620.1	2-oxoglutarate (2OG) and Fe(II)-dependent oxygenase superfamily protein
comp11232_c0_seq1	Medtr2g058990.1	Pentatricopeptide repeat (PPR) superfamily protein
comp11234_c0_seq1	Medtr8g083220.1	Subtilase family protein
comp11237_c0_seq1	Medtr3g107720.1	K+ transporter 1
comp11238_c0_seq1	Medtr8g103600.1
comp11239_c0_seq1	Medtr3g099620.1	basic helix-loop-helix (bHLH) DNA-binding superfamily protein
comp1124_c0_seq1	Medtr3g107870.1	pleiotropic drug resistance 12
comp1124_c1_seq1	Medtr3g107870.1	pleiotropic drug resistance 12
comp11240_c0_seq1	Medtr7g081410.1	Leucine-rich repeat receptor-like protein kinase family protein
comp11243_c0_seq1	Medtr3g027280.1	Concanavalin A-like lectin protein kinase family protein
comp11244_c0_seq1	Medtr7g114790.1	Plant protein of unknown function (DUF868)
comp11245_c0_seq1	Medtr1g099630.1
comp11250_c0_seq1	Medtr1g013640.1
comp11250_c0_seq2	Medtr1g013640.1
comp11250_c0_seq3	Medtr1g013640.1
comp11251_c0_seq1	Medtr5g015140.1	phytosulfokine 4 precursor
comp11254_c0_seq1	Medtr1g099010.1	Vacuolar iron transporter (VIT) family protein
comp11255_c0_seq1	Medtr2g026500.1
comp1126_c0_seq1	Medtr2g097660.1
comp11260_c0_seq1	Medtr4g051370.1	photosystem II reaction center protein B
comp11260_c0_seq2	Medtr4g051370.1	photosystem II reaction center protein B
comp11261_c0_seq1	Medtr5g059130.1	flavonol synthase 1
comp1127_c0_seq1	Medtr8g087770.1	Dynamin related protein 4C
comp11271_c0_seq1	Medtr4g071030.1	Plant calmodulin-binding protein-related
comp11272_c0_seq1	AC233783_6.1
comp11272_c0_seq2	AC233783_6.1
comp11275_c0_seq1	Medtr3g019080.1	Disease resistance protein (TIR-NBS-LRR class) family
comp11276_c0_seq1	Medtr2g089210.1	Calcium-binding EF-hand family protein
comp11277_c0_seq1	Medtr7g074150.1
comp11277_c0_seq2	Medtr7g074150.1
comp11278_c0_seq1	Medtr1g008280.2	signal peptide peptidase
comp11279_c0_seq1	Medtr5g055200.1
comp1128_c0_seq1	Medtr2g012860.1	serine carboxypeptidase-like 31
comp11282_c0_seq1	Medtr6g087990.1	thioredoxin-dependent peroxidase 1
comp11284_c0_seq1	Medtr4g051370.1	photosystem II reaction center protein B
comp11284_c0_seq2	Medtr4g051370.1	photosystem II reaction center protein B
comp11285_c0_seq1	Medtr3g095800.1	RING/FYVE/PHD zinc finger superfamily protein
comp11285_c0_seq2	Medtr3g095800.1	RING/FYVE/PHD zinc finger superfamily protein
comp11285_c0_seq3	Medtr3g095800.1	RING/FYVE/PHD zinc finger superfamily protein
comp11287_c0_seq1	Medtr7g034710.1	Protein of unknown function (DUF1442)
comp11288_c0_seq1	Medtr4g060460.1	auxin response factor 4
comp11289_c0_seq1	Medtr7g077300.1
comp11291_c0_seq1	Medtr4g059530.1	DHBP synthase RibB-like alpha/beta domain
comp11291_c0_seq2	Medtr4g059530.1	DHBP synthase RibB-like alpha/beta domain
comp11295_c0_seq1	Medtr4g119650.1
comp11297_c0_seq1	Medtr7g116630.1	non-photochemical quenching 1
comp11298_c0_seq1	Medtr2g012750.1
comp113_c0_seq1	Medtr5g032060.1	Kinase interacting (KIP1-like) family protein
comp11301_c0_seq1	Medtr4g068580.1	target of rapamycin
comp11306_c0_seq1	Medtr3g013540.1
comp11307_c0_seq1	Medtr5g009830.1	calcium-dependent protein kinase 6
comp11307_c0_seq2	Medtr5g009830.1	calcium-dependent protein kinase 6
comp11309_c0_seq1	Medtr4g103770.1	RNA-metabolising metallo-beta-lactamase family protein
comp11309_c0_seq2	Medtr4g103770.1	RNA-metabolising metallo-beta-lactamase family protein
comp11311_c0_seq1	Medtr2g089210.1	Calcium-binding EF-hand family protein
comp11312_c0_seq1	Medtr2g013950.1	VQ motif-containing protein
comp11314_c0_seq1	Medtr5g091640.1	Pentatricopeptide repeat (PPR-like) superfamily protein
comp11320_c0_seq1	Medtr8g105930.1	PLATZ transcription factor family protein
comp11321_c0_seq1	Medtr2g036740.1
comp11322_c0_seq1	Medtr1g099490.1	F-box family protein
comp11327_c0_seq1	Medtr5g026810.1	tetratricopeptide repeat (TPR)-containing protein
comp11327_c0_seq2	Medtr5g026810.1	tetratricopeptide repeat (TPR)-containing protein
comp11331_c0_seq1	Medtr4g055890.1	PHD finger family protein
comp11335_c0_seq1	Medtr8g106210.1
comp11337_c0_seq1	Medtr7g109200.1	cellulose synthase-like D5
comp11339_c0_seq1	AC145328_20.1
comp11340_c0_seq1	Medtr5g012120.1
comp11342_c0_seq1	Medtr2g082540.1	BTB/POZ domain-containing protein
comp11348_c0_seq1	Medtr8g094790.1
comp11354_c0_seq1	Medtr7g099720.1	Oligosaccaryltransferase
comp11357_c0_seq1	Medtr1g083890.1	Tetratricopeptide repeat (TPR)-like superfamily protein
comp11357_c0_seq2	AC225458_84.1	Pentatricopeptide repeat (PPR) superfamily protein
comp11358_c0_seq1	Medtr3g028490.1
comp11358_c0_seq2	Medtr3g028500.1
comp1136_c0_seq1	Medtr5g084950.1	Myzus persicae-induced lipase 1
comp11360_c0_seq1	Medtr3g084400.1	Exostosin family protein
comp11363_c0_seq1	Medtr3g087020.1
comp11364_c0_seq1	Medtr4g019110.1	tubulin beta chain 3
comp11367_c0_seq1	Medtr2g093060.1	related to AP2.7
comp11368_c0_seq1	Medtr5g028920.1	Ankyrin repeat family protein
comp1137_c0_seq1	Medtr4g015030.1	Disease resistance protein (TIR-NBS-LRR class) family
comp11372_c0_seq1	Medtr6g021730.1	RING domain ligase2
comp11372_c0_seq2	Medtr6g021730.1	RING domain ligase2
comp11377_c0_seq1	Medtr3g097010.1	CBS / octicosapeptide/Phox/Bemp1 (PB1) domains-containing protein
comp11379_c0_seq1	Medtr7g009660.1	Tetratricopeptide repeat (TPR)-like superfamily protein
comp11383_c0_seq1	Medtr5g090770.1	NPR1-like protein 3
comp11388_c0_seq1	Medtr3g077250.1	tryptophan aminotransferase related 2
comp11389_c0_seq1	Medtr3g098480.1
comp1139_c0_seq1	Medtr8g087940.1	5\'-3\' exonuclease family protein
comp11390_c0_seq1	Medtr5g044120.1	Pentatricopeptide repeat (PPR) superfamily protein
comp11391_c0_seq1	Medtr4g103770.1	RNA-metabolising metallo-beta-lactamase family protein
comp11397_c0_seq1	Medtr8g068300.1	Deoxyxylulose-5-phosphate synthase
comp11400_c0_seq1	Medtr7g073370.1	Protein of unknown function, DUF599
comp11405_c0_seq1	Medtr7g077690.1	RHO guanyl-nucleotide exchange factor 2
comp11406_c0_seq1	Medtr3g091440.2	Calcium-binding EF-hand family protein
comp11410_c0_seq1	Medtr5g022760.1
comp11410_c0_seq2	Medtr5g022760.1
comp11411_c0_seq1	Medtr5g026490.1	hydroxy methylglutaryl CoA reductase 1
comp11414_c0_seq1	Medtr4g092640.1	FAD/NAD(P)-binding oxidoreductase family protein
comp11416_c0_seq1	Medtr5g090660.1	UDP-Glycosyltransferase superfamily protein
comp11420_c0_seq1	Medtr4g005730.1	Protein kinase superfamily protein
comp11420_c0_seq2	Medtr4g005730.1	Protein kinase superfamily protein
comp11424_c0_seq1	Medtr2g014950.1
comp11426_c0_seq1	Medtr1g050720.1	FAD-dependent oxidoreductase family protein
comp11426_c0_seq2	Medtr1g050720.1	FAD-dependent oxidoreductase family protein
comp11427_c0_seq1	Medtr3g091620.1	RING/U-box superfamily protein
comp11428_c0_seq1	Medtr2g058990.1	Pentatricopeptide repeat (PPR) superfamily protein
comp1143_c0_seq1	Medtr7g032360.1	Tetratricopeptide repeat (TPR)-like superfamily protein
comp1143_c1_seq1	Medtr7g032360.1	Tetratricopeptide repeat (TPR)-like superfamily protein
comp11432_c0_seq1	Medtr5g089750.1	Lateral root primordium (LRP) protein-related
comp11433_c0_seq1	Medtr2g014370.1
comp11436_c0_seq1	Medtr7g081660.1	Hyaluronan / mRNA binding family
comp11437_c0_seq1	Medtr4g085570.1	Plant protein of unknown function (DUF869)
comp11441_c0_seq1	Medtr2g089080.1	SET domain protein 2
comp11447_c0_seq1	Medtr5g082580.1	Phosphoinositide-specific phospholipase C family protein
comp11449_c0_seq1	Medtr7g101020.1	C2H2-like zinc finger protein
comp11454_c0_seq1	Medtr5g014620.1
comp11456_c0_seq1	Medtr4g113530.1	K+ transporter 1
comp11457_c0_seq1	Medtr3g029530.1	Tetratricopeptide repeat (TPR)-like superfamily protein
comp11459_c0_seq1	Medtr2g102620.1	gibberellin 3-oxidase 1
comp11460_c0_seq1	Medtr8g086040.1	Pentatricopeptide repeat (PPR) superfamily protein
comp11461_c0_seq1	Medtr3g106560.1	Cysteinyl-tRNA synthetase, class Ia family protein
comp11465_c0_seq1	Medtr7g055560.1
comp11467_c0_seq1	Medtr8g067470.1	LisH/CRA/RING-U-box domains-containing protein
comp11468_c0_seq1	Medtr2g014050.1	Late embryogenesis abundant protein (LEA) family protein
comp1147_c0_seq1	Medtr1g007460.1	Uncharacterised conserved protein (UCP030365)
comp11471_c0_seq1	Medtr7g110810.1	phytochrome interacting factor 3
comp11472_c0_seq1	Medtr3g083680.1	Tetratricopeptide repeat (TPR)-like superfamily protein
comp11475_c0_seq1	Medtr4g039320.1	Uncharacterized protein
comp11476_c0_seq1	Medtr3g060900.1	kinesin-like protein 1
comp11478_c0_seq1	Medtr4g081300.1
comp11479_c0_seq1	Medtr5g041700.1	expansin A15
comp11480_c0_seq1	Medtr2g006440.1	DNA helicase (RECQl4A)
comp11480_c0_seq2	Medtr2g006440.1	DNA helicase (RECQl4A)
comp11482_c0_seq1	Medtr4g108030.1	Pentatricopeptide repeat (PPR) superfamily protein
comp11484_c0_seq1	Medtr4g075110.1	cytochrome P450, family 86, subfamily B, polypeptide 1
comp11486_c0_seq1	Medtr3g047380.1	sucrose phosphate synthase 3F
comp11487_c0_seq1	Medtr1g024440.1	Duplicated homeodomain-like superfamily protein
comp11489_c0_seq1	Medtr2g008770.1	pumilio 7
comp11498_c0_seq2	AC150841_3.1	TATA binding protein associated factor 21kDa subunit
comp11499_c0_seq1	Medtr7g080460.1	Integrase-type DNA-binding superfamily protein
comp11503_c0_seq1	Medtr4g119120.1	Tetratricopeptide repeat (TPR)-like superfamily protein
comp11510_c0_seq1	Medtr8g086460.1	Protein of unknown function (DUF688)
comp11512_c0_seq1	Medtr8g075120.1	winged-helix DNA-binding transcription factor family protein
comp11513_c0_seq1	Medtr4g084080.1	DCD (Development and Cell Death) domain protein
comp11517_c0_seq1	Medtr7g111550.1	transducin family protein / WD-40 repeat family protein
comp11520_c0_seq1	Medtr2g098910.1	crinkly4
comp11522_c0_seq1	Medtr8g077510.1	GATA type zinc finger transcription factor family protein
comp11524_c0_seq1	Medtr5g038410.1	glyoxal oxidase-related protein
comp11525_c0_seq1	Medtr1g013640.1
comp11525_c0_seq2	Medtr1g013640.1
comp11526_c0_seq1	Medtr8g022210.1	Synaptobrevin family protein
comp11529_c0_seq1	Medtr8g018550.1	lipoxygenase 1
comp11531_c0_seq1	Medtr5g092280.1	DTW domain-containing protein
comp11533_c0_seq1	Medtr4g083630.1	Pentatricopeptide repeat (PPR) superfamily protein
comp11535_c0_seq1	Medtr1g080340.1	SET-domain containing protein lysine methyltransferase family protein
comp11536_c0_seq1	Medtr7g084220.1	receptor-like protein kinase 2
comp11537_c0_seq1	Medtr2g014430.1
comp11541_c0_seq1	Medtr1g105350.1	Leucine-rich repeat (LRR) family protein
comp11544_c0_seq1	Medtr8g087890.1	GDSL-like Lipase/Acylhydrolase superfamily protein
comp11546_c0_seq1	Medtr2g104040.1
comp11547_c0_seq1	Medtr8g067090.1	ARF-GAP domain 8
comp11550_c0_seq1	Medtr5g016830.1	Plant protein of unknown function (DUF869)
comp11551_c0_seq1	Medtr3g095410.1	Putative endonuclease or glycosyl hydrolase
comp11553_c0_seq1	Medtr1g083390.1	RING/U-box superfamily protein
comp11556_c0_seq1	Medtr5g067140.1	Tetratricopeptide repeat (TPR)-like superfamily protein
comp11557_c0_seq1	AC233571_1.1	cytochrome P450, family 86, subfamily A, polypeptide 1
comp11558_c0_seq1	Medtr3g106570.1	Protein of unknown function (DUF2012)
comp11559_c0_seq1	Medtr4g059540.1	RING/U-box superfamily protein
comp11560_c0_seq1	Medtr7g082550.1	Tetratricopeptide repeat (TPR)-like superfamily protein
comp11561_c0_seq1	Medtr4g085570.1	Plant protein of unknown function (DUF869)
comp11563_c0_seq1	Medtr2g103140.1	alpha/beta-Hydrolases superfamily protein
comp11565_c0_seq1	Medtr8g101690.1	Pyridoxal phosphate phosphatase-related protein
comp11566_c0_seq1	AC235006_3.1	cysteine-rich RLK (RECEPTOR-like protein kinase) 10
comp11567_c0_seq1	Medtr5g035980.1	Transducin/WD40 repeat-like superfamily protein
comp11571_c0_seq1	Medtr3g085610.1	ARM repeat superfamily protein
comp11572_c0_seq1	Medtr3g005650.1	GDSL-like Lipase/Acylhydrolase superfamily protein
comp11574_c0_seq1	Medtr8g089400.1	Carbohydrate-binding X8 domain superfamily protein
comp11577_c0_seq1	Medtr3g033000.1	polyamine oxidase 1
comp11579_c0_seq1	Medtr1g094830.1	Zinc finger (C3HC4-type RING finger) family protein
comp11581_c0_seq1	Medtr7g113930.1
comp11584_c0_seq1	Medtr3g065460.1	O-Glycosyl hydrolases family 17 protein
comp11587_c0_seq1	Medtr5g072500.1	Protein kinase superfamily protein
comp11589_c0_seq1	Medtr3g021180.1	Pentatricopeptide repeat (PPR) superfamily protein
comp11591_c0_seq1	Medtr5g082580.1	Phosphoinositide-specific phospholipase C family protein
comp11595_c0_seq1	AC225474_12.3	RAB GTPase homolog G3A
comp11596_c0_seq1	Medtr8g087860.1	K-box region and MADS-box transcription factor family protein
comp11599_c0_seq1	Medtr4g130620.1	SKP1 interacting partner 1
comp11600_c0_seq1	Medtr4g130910.1	eukaryotic elongation factor 5A-1
comp11605_c0_seq1	Medtr7g092550.1	zinc ion binding;nucleic acid binding
comp11606_c0_seq1	Medtr2g068760.1	LOB domain-containing protein 4
comp11607_c0_seq1	Medtr1g013800.1	Actin-binding FH2 (Formin Homology) protein
comp11609_c0_seq1	Medtr8g011850.1	Disease resistance protein (TIR-NBS-LRR class) family
comp11612_c0_seq1	Medtr5g078140.1	myb domain protein 20
comp11615_c0_seq1	Medtr3g062490.1	DNA primases;DNA primases
comp11617_c0_seq1	Medtr4g097440.1	basic leucine-zipper 6
comp11617_c1_seq1	Medtr4g097440.1	basic leucine-zipper 6
comp1162_c1_seq1	Medtr3g079340.1	alpha/beta-Hydrolases superfamily protein
comp11620_c0_seq1	Medtr1g023180.1	Walls Are Thin 1
comp11623_c0_seq1	Medtr1g080600.1	Myosin family protein with Dil domain
comp11624_c0_seq1	Medtr8g069080.1	homeobox protein 33
comp11630_c0_seq1	Medtr1g085090.1	Major facilitator superfamily protein
comp11632_c0_seq1	Medtr5g014370.1
comp11638_c0_seq1	Medtr1g063850.1	RNApolymerase sigma-subunit F
comp11640_c0_seq1	Medtr8g066100.1	nuclear RNA polymerase D1B
comp11642_c0_seq1	Medtr5g029240.1	Defender against death (DAD family) protein
comp11643_c0_seq1	Medtr5g094540.1	cytochrome P450, family 71, subfamily B, polypeptide 34
comp11649_c0_seq1	Medtr7g078900.1	F-box and associated interaction domains-containing protein
comp11650_c0_seq1	Medtr5g095540.1
comp11653_c0_seq1	AC233140_52.1
comp11659_c0_seq1	Medtr5g091630.1	Predicted AT-hook DNA-binding family protein
comp11662_c0_seq1	Medtr5g093920.1	tRNAse Z1
comp11664_c0_seq1	Medtr3g100230.1	P-loop containing nucleoside triphosphate hydrolases superfamily protein
comp11665_c0_seq1	Medtr1g116310.1	Ypt/Rab-GAP domain of gyp1p superfamily protein
comp11668_c0_seq1	Medtr6g021910.1	NAD-dependent glycerol-3-phosphate dehydrogenase family protein
comp11669_c0_seq1	Medtr1g014340.1	Tetratricopeptide repeat (TPR)-like superfamily protein
comp11669_c0_seq2	Medtr1g014340.1	Tetratricopeptide repeat (TPR)-like superfamily protein
comp1167_c0_seq1	Medtr7g037880.1	NB-ARC domain-containing disease resistance protein
comp11676_c0_seq1	Medtr3g060710.1	WW domain-containing protein
comp11676_c0_seq2	Medtr3g060710.1	WW domain-containing protein
comp11677_c0_seq1	Medtr8g107300.1	jasmonate-zim-domain protein 8
comp11678_c0_seq1	Medtr5g067700.1	WRKY DNA-binding protein 70
comp11679_c0_seq1	Medtr7g076270.1
comp1168_c0_seq1	Medtr3g013790.1	NB-ARC domain-containing disease resistance protein
comp11681_c0_seq1	AC225530_22.1	disease resistance family protein / LRR family protein
comp11681_c1_seq1	AC225530_22.1	disease resistance family protein / LRR family protein
comp11682_c0_seq1	Medtr5g006820.1	DNAse I-like superfamily protein
comp11685_c0_seq1	Medtr3g072160.1	BTB/POZ domain-containing protein
comp11688_c0_seq1	Medtr1g023120.1	beta-galactosidase 5
comp11696_c0_seq1	Medtr4g123990.1	P-glycoprotein 11
comp11697_c0_seq1	Medtr1g083440.2	Dormancy/auxin associated family protein
comp11698_c0_seq1	Medtr5g020620.1	laccase 11
comp11699_c0_seq1	AC146630_10.1	Polynucleotidyl transferase, ribonuclease H-like superfamily protein
comp117_c0_seq1	Medtr7g104050.1	growth-regulating factor 3
comp117_c1_seq1	Medtr7g104050.1	growth-regulating factor 3
comp11702_c0_seq1	Medtr7g104540.1
comp11707_c0_seq1	Medtr1g116270.1	glutathione transferase lambda 2
comp11709_c0_seq1	Medtr5g085880.1
comp11717_c0_seq1	Medtr4g127080.1	cysteine-rich RLK (RECEPTOR-like protein kinase) 8
comp11726_c0_seq1	AC233140_39.1	cullin 3
comp11727_c0_seq1	Medtr7g104220.1	GDSL-like Lipase/Acylhydrolase superfamily protein
comp11728_c0_seq1	Medtr4g005130.1	STRUBBELIG-receptor family 5
comp11730_c0_seq1	Medtr1g087840.1	NAD+ transporter 1
comp11742_c0_seq1	Medtr1g086500.1	Pentatricopeptide repeat (PPR) superfamily protein
comp11743_c0_seq1	Medtr7g006060.1	S-adenosyl-L-methionine-dependent methyltransferases superfamily protein
comp11743_c0_seq2	Medtr7g006060.1	S-adenosyl-L-methionine-dependent methyltransferases superfamily protein
comp11745_c0_seq1	Medtr4g062170.1	3-ketoacyl-CoA synthase 12
comp11748_c0_seq1	AC225458_101.1	cytochrome P450, family 704, subfamily A, polypeptide 2
comp11748_c1_seq1	AC233070_1004.1	cytochrome P450, family 704, subfamily A, polypeptide 2
comp11750_c0_seq1	Medtr1g099370.1	timeless family protein
comp11751_c0_seq1	Medtr3g113810.1	Plant protein of unknown function (DUF827)
comp11753_c0_seq1	Medtr4g120160.1	Protein of unknown function (DUF581)
comp11754_c0_seq1	Medtr8g095170.1	phosphatidylinositol-4-phosphate 5-kinase 1
comp11755_c0_seq1	Medtr1g045370.1
comp11756_c0_seq1	Medtr5g046030.1	reversibly glycosylated polypeptide 3
comp11758_c0_seq1	Medtr1g007630.1	TLC ATP/ADP transporter
comp11758_c0_seq2	Medtr1g007630.1	TLC ATP/ADP transporter
comp11768_c0_seq1	Medtr1g104870.1	ARM repeat protein interacting with ABF2
comp11770_c0_seq1	Medtr1g080340.1	SET-domain containing protein lysine methyltransferase family protein
comp11770_c0_seq2	Medtr1g080340.1	SET-domain containing protein lysine methyltransferase family protein
comp11772_c0_seq1	Medtr5g059100.1	glycine-rich protein
comp11775_c0_seq2	Medtr5g022240.1	armadillo repeat only 2
comp1178_c0_seq1	Medtr5g048050.1	ARM repeat superfamily protein
comp1178_c1_seq1	Medtr5g048050.1	ARM repeat superfamily protein
comp11781_c0_seq1	AC233656_24.1	DEAD/DEAH box RNA helicase family protein
comp11783_c0_seq1	Medtr7g078840.1	F-box family protein
comp11786_c0_seq1	Medtr7g009850.1
comp11787_c0_seq1	Medtr8g100000.1	dual specificity protein phosphatase family protein
comp11792_c0_seq1	Medtr4g093040.1	Concanavalin A-like lectin protein kinase family protein
comp11793_c0_seq1	Medtr5g040640.1	CLAVATA3/ESR-RELATED 45
comp11793_c0_seq2	Medtr5g040640.1	CLAVATA3/ESR-RELATED 45
comp11794_c0_seq1	Medtr4g023470.1	gametophytic factor 2
comp11797_c0_seq1	Medtr1g066550.1	C2H2-like zinc finger protein
comp11799_c0_seq1	Medtr8g077510.1	GATA type zinc finger transcription factor family protein
comp11801_c0_seq1	Medtr4g106980.1	Protein kinase superfamily protein
comp11801_c0_seq2	Medtr4g106980.1	Protein kinase superfamily protein
comp11809_c0_seq1	Medtr8g104200.1	P-loop nucleoside triphosphate hydrolases superfamily protein with CH (Calponin Homology) domain
comp11810_c0_seq1	Medtr4g083390.1	AP2/B3-like transcriptional factor family protein
comp11814_c0_seq1	Medtr8g094580.1	NAC (No Apical Meristem) domain transcriptional regulator superfamily protein
comp11816_c0_seq1	AC235665_22.1	P-loop containing nucleoside triphosphate hydrolases superfamily protein
comp11819_c0_seq1	Medtr5g097410.1	histidine kinase 2
comp1182_c0_seq1	Medtr4g009760.1	Sterile alpha motif (SAM) domain-containing protein
comp1182_c0_seq2	Medtr2g104230.1	Sterile alpha motif (SAM) domain-containing protein
comp11820_c0_seq1	Medtr5g011180.1	cytochrome c biogenesis protein family
comp11822_c0_seq1	Medtr7g010950.1	cycling DOF factor 2
comp11826_c0_seq1	Medtr4g006090.1	chloroplast ribosomal protein S15
comp11827_c0_seq1	Medtr8g018290.1	ATPase E1-E2 type family protein / haloacid dehalogenase-like hydrolase family protein
comp11828_c0_seq1	Medtr8g012180.1	Disease resistance protein (TIR-NBS-LRR class) family
comp11828_c0_seq2	Medtr8g012180.1	Disease resistance protein (TIR-NBS-LRR class) family
comp11829_c0_seq1	Medtr8g067420.1	Aldolase-type TIM barrel family protein
comp1183_c0_seq1	Medtr3g008420.1	Ribosomal protein L14p/L23e family protein
comp11831_c0_seq1	Medtr8g036880.1	ADP/ATP carrier 2
comp11833_c0_seq1	Medtr7g070210.1	MATE efflux family protein
comp11834_c0_seq1	Medtr7g034710.1	Protein of unknown function (DUF1442)
comp11835_c0_seq1	Medtr5g094220.1	Pentatricopeptide repeat (PPR) superfamily protein
comp11837_c0_seq1	Medtr5g026810.1	tetratricopeptide repeat (TPR)-containing protein
comp11839_c0_seq1	Medtr7g089830.1
comp1184_c0_seq1	Medtr3g088090.1
comp1184_c1_seq1	Medtr3g088090.1
comp11840_c0_seq1	Medtr7g038520.1	disease resistance protein (TIR-NBS-LRR class), putative
comp11844_c0_seq1	Medtr6g086630.1	NSP (nuclear shuttle protein)-interacting GTPase
comp11844_c0_seq2	Medtr6g086630.1	NSP (nuclear shuttle protein)-interacting GTPase
comp11847_c0_seq1	Medtr7g093610.1	Protein kinase superfamily protein
comp11848_c0_seq1	Medtr5g021210.1	Ribosomal RNA adenine dimethylase family protein
comp11848_c0_seq2	Medtr5g021210.1	Ribosomal RNA adenine dimethylase family protein
comp11852_c0_seq1	Medtr4g128690.1	UDP-glucosyl transferase 78D2
comp11853_c0_seq1	Medtr3g094840.1	disproportionating enzyme
comp11854_c0_seq1	Medtr2g006440.1	DNA helicase (RECQl4A)
comp11854_c0_seq2	Medtr2g006440.1	DNA helicase (RECQl4A)
comp11855_c0_seq1	Medtr7g084220.1	receptor-like protein kinase 2
comp11858_c0_seq1	Medtr7g058920.1	homolog of bacterial PANC
comp11862_c0_seq1	Medtr4g097220.1
comp11865_c0_seq1	Medtr3g008500.1	Haloacid dehalogenase-like hydrolase (HAD) superfamily protein
comp11865_c1_seq1	Medtr3g008500.1	Haloacid dehalogenase-like hydrolase (HAD) superfamily protein
comp11868_c0_seq1	Medtr3g117700.2	Phosphorylase superfamily protein
comp11870_c0_seq1	Medtr3g092330.1	growth-regulating factor 7
comp11870_c0_seq2	Medtr3g092330.1	growth-regulating factor 7
comp11870_c0_seq3	Medtr3g092330.1	growth-regulating factor 7
comp11874_c0_seq1	Medtr1g072910.1	ARM repeat superfamily protein
comp11876_c0_seq1	AC235678_11.1	lipid phosphate phosphatase 3
comp11881_c0_seq1	Medtr8g075550.1	Pathogenesis-related thaumatin superfamily protein
comp11884_c0_seq1	Medtr7g112960.1	alpha/beta-Hydrolases superfamily protein
comp11889_c0_seq1	Medtr2g035920.1
comp11891_c0_seq1	Medtr3g084440.1	Pentatricopeptide repeat (PPR) superfamily protein
comp11893_c0_seq1	Medtr3g008140.1	NmrA-like negative transcriptional regulator family protein
comp11893_c0_seq2	Medtr3g008140.1	NmrA-like negative transcriptional regulator family protein
comp11897_c0_seq1	Medtr3g014660.1	Lateral root primordium (LRP) protein-related
comp11898_c0_seq1	Medtr7g058530.1	S-locus lectin protein kinase family protein
comp11905_c0_seq1	Medtr4g070970.1	Leucine-rich receptor-like protein kinase family protein
comp11905_c1_seq1	Medtr4g070970.1	Leucine-rich receptor-like protein kinase family protein
comp11913_c0_seq1	Medtr2g064450.1	S-adenosyl-L-methionine-dependent methyltransferases superfamily protein
comp11913_c0_seq2	Medtr2g064450.1	S-adenosyl-L-methionine-dependent methyltransferases superfamily protein
comp11914_c0_seq1	Medtr2g087900.1	cellulose synthase-like B3
comp11915_c0_seq1	Medtr3g099880.1	Golgi-body localisation protein domain ;RNA pol II promoter Fmp27 protein domain
comp11918_c0_seq1	Medtr3g092060.1	P-loop containing nucleoside triphosphate hydrolases superfamily protein
comp11919_c0_seq1	Medtr7g090960.1	INO80 ortholog
comp11926_c0_seq1	Medtr3g009950.1	APS reductase 1
comp11928_c0_seq1	Medtr3g019080.1	Disease resistance protein (TIR-NBS-LRR class) family
comp1193_c0_seq1	Medtr4g039320.1	Uncharacterized protein
comp1193_c1_seq1	Medtr4g039320.1	Uncharacterized protein
comp11930_c0_seq1	Medtr7g013070.1	TPX2 (targeting protein for Xklp2) protein family
comp11932_c0_seq1	Medtr3g084790.1	phragmoplast-associated kinesin-related protein, putative
comp11935_c0_seq1	AC233668_10.1	3-ketoacyl-CoA synthase 2
comp11937_c0_seq1	Medtr4g077130.1	NAD(P)-binding Rossmann-fold superfamily protein
comp11939_c0_seq1	Medtr3g083680.1	Tetratricopeptide repeat (TPR)-like superfamily protein
comp1194_c0_seq1	Medtr8g057890.1	Leucine-rich repeat transmembrane protein kinase
comp1194_c0_seq2	Medtr8g057890.1	Leucine-rich repeat transmembrane protein kinase
comp11940_c0_seq1	Medtr4g081100.1	early nodulin-like protein 9
comp11941_c0_seq1	Medtr3g092050.1	Metal-dependent protein hydrolase
comp11942_c0_seq1	Medtr8g092300.1	essential meiotic endonuclease 1B
comp11943_c0_seq1	Medtr5g091880.1	Integrin-linked protein kinase family
comp11943_c0_seq2	Medtr5g091880.1	Integrin-linked protein kinase family
comp11945_c0_seq1	Medtr3g076990.1	plant intracellular ras group-related LRR 9
comp11946_c0_seq1	Medtr5g018480.1	cytochrome P450, family 82, subfamily C, polypeptide 4
comp11948_c0_seq1	Medtr5g059260.1	O-fucosyltransferase family protein
comp1195_c0_seq1	Medtr7g078420.1	Pentatricopeptide repeat (PPR) superfamily protein
comp11951_c0_seq1	Medtr5g071250.1	alternative NAD(P)H dehydrogenase 2
comp11954_c0_seq1	Medtr1g061630.2	Pyruvate kinase family protein
comp11955_c0_seq1	Medtr4g107830.1	SPFH/Band 7/PHB domain-containing membrane-associated protein family
comp11956_c0_seq1	Medtr3g033510.1
comp11957_c0_seq1	Medtr7g080460.1	Integrase-type DNA-binding superfamily protein
comp11960_c0_seq1	Medtr7g080960.1	UDP-Glycosyltransferase superfamily protein
comp11960_c1_seq1	Medtr3g049970.1	UDP-Glycosyltransferase superfamily protein
comp11961_c0_seq1	Medtr7g055560.1
comp11964_c0_seq1	Medtr1g006270.1	NADH-Ubiquinone/plastoquinone (complex I) protein
comp11967_c0_seq1	Medtr7g102560.1	don-glucosyltransferase 1
comp11968_c0_seq1	Medtr5g022400.1	Seven transmembrane MLO family protein
comp11968_c0_seq2	Medtr5g022400.1	Seven transmembrane MLO family protein
comp11970_c0_seq1	AC233676_24.1	Ran BP2/NZF zinc finger-like superfamily protein
comp11975_c0_seq1	Medtr2g008980.1	metacaspase 1
comp11975_c0_seq2	Medtr2g008980.1	metacaspase 1
comp11976_c0_seq1	Medtr3g114540.1	Pseudouridine synthase family protein
comp11979_c0_seq1	Medtr1g042800.1	Regulator of chromosome condensation (RCC1) family protein
comp11988_c0_seq1	Medtr4g085720.1	plant U-box 26
comp11989_c0_seq1	Medtr6g069180.1	Tetratricopeptide repeat (TPR)-like superfamily protein
comp12000_c0_seq1	Medtr5g024270.1	Protein kinase superfamily protein
comp12001_c0_seq1	Medtr1g100050.1	Pectin lyase-like superfamily protein
comp12004_c0_seq1	Medtr4g010600.1	DEAD/DEAH box RNA helicase family protein
comp12007_c0_seq1	Medtr7g081660.1	Hyaluronan / mRNA binding family
comp12009_c0_seq1	Medtr1g104740.1
comp12012_c0_seq1	Medtr8g011430.1	receptor-like protein kinase 1
comp12013_c0_seq1	Medtr1g087730.1	Protein of unknown function (DUF3511)
comp12014_c0_seq1	Medtr5g087480.1	HSP20-like chaperones superfamily protein
comp12018_c0_seq1	Medtr5g067410.1	Glutamyl-tRNA reductase family protein
comp12019_c0_seq1	Medtr4g079860.1	phosphoenolpyruvate carboxylase 2
comp12019_c0_seq2	Medtr4g079860.1	phosphoenolpyruvate carboxylase 2
comp12023_c0_seq1	Medtr2g087810.1	FASCICLIN-like arabinogalactan protein 17 precursor
comp12026_c0_seq1	Medtr3g107660.1	Cyclophilin-like peptidyl-prolyl cis-trans isomerase family protein
comp12026_c0_seq2	Medtr3g107660.1	Cyclophilin-like peptidyl-prolyl cis-trans isomerase family protein
comp12031_c0_seq1	Medtr8g091250.1	Protein of unknown function (DUF630 and DUF632)
comp12032_c0_seq1	Medtr5g041780.1	S-adenosyl-L-methionine-dependent methyltransferases superfamily protein
comp12034_c0_seq1	Medtr8g011950.1	disease resistance protein (TIR-NBS-LRR class), putative
comp12034_c0_seq2	Medtr8g011950.1	disease resistance protein (TIR-NBS-LRR class), putative
comp12041_c0_seq1	Medtr2g031390.1	FAD-binding Berberine family protein
comp12043_c0_seq1	Medtr8g074540.1	Regulator of Vps4 activity in the MVB pathway protein
comp12047_c0_seq1	Medtr7g113110.1	Heavy metal transport/detoxification superfamily protein
comp12049_c0_seq1	Medtr4g131270.1	Pseudouridine synthase family protein
comp12049_c0_seq2	Medtr4g131220.1	Pseudouridine synthase family protein
comp12053_c0_seq1	Medtr2g011350.1	Late embryogenesis abundant (LEA) hydroxyproline-rich glycoprotein family
comp12056_c0_seq1	Medtr5g022730.1	E3 ubiquitin ligase SCF complex subunit SKP1/ASK1 family protein
comp12057_c0_seq1	Medtr8g013900.1	Uncharacterised protein family (UPF0497)
comp12057_c0_seq2	Medtr8g013900.1	Uncharacterised protein family (UPF0497)
comp12061_c0_seq1	Medtr3g083780.1	RNA-binding KH domain-containing protein
comp12063_c0_seq1	Medtr3g113810.1	Plant protein of unknown function (DUF827)
comp12069_c0_seq1	AC235005_26.1	cysteine-rich RLK (RECEPTOR-like protein kinase) 29
comp12074_c0_seq1	Medtr5g018270.1	SKU5 similar 17
comp12074_c0_seq2	Medtr5g018270.1	SKU5 similar 17
comp12076_c0_seq1	Medtr7g084170.1
comp12076_c0_seq2	Medtr7g084170.1
comp12078_c0_seq1	Medtr8g093250.1
comp12079_c0_seq1	Medtr7g098390.1	SET-domain containing protein lysine methyltransferase family protein
comp12080_c0_seq1	Medtr6g088070.1	disease resistance protein (TIR-NBS-LRR class), putative
comp12081_c0_seq1	Medtr1g070830.1	AUX/IAA transcriptional regulator family protein
comp12083_c0_seq1	AC235488_25.1	DNAse I-like superfamily protein
comp12088_c0_seq1	Medtr3g069030.2	Regulator of chromosome condensation (RCC1) family protein
comp12089_c0_seq1	Medtr5g071340.1	PHD finger transcription factor, putative
comp12098_c0_seq1	Medtr7g092100.1	mitochondrial RNAediting factor 1
comp1210_c0_seq1	AC233675_1.1	heat shock protein 70
comp12100_c0_seq1	Medtr2g086450.1	Homeodomain-like superfamily protein
comp12100_c0_seq2	Medtr2g086450.1	Homeodomain-like superfamily protein
comp12102_c0_seq1	Medtr5g016600.1	Nucleotide-diphospho-sugar transferases superfamily protein
comp12107_c0_seq1	Medtr3g052590.1	tetraacyldisaccharide 4\'-kinase family protein
comp12108_c0_seq1	Medtr7g073290.1	Leucine-rich receptor-like protein kinase family protein
comp12110_c0_seq1	Medtr2g102670.1	pleiotropic drug resistance 12
comp12111_c0_seq1	Medtr4g108260.1	Galactose mutarotase-like superfamily protein
comp12112_c0_seq1	Medtr1g035090.1	BUB1-related (BUB1: budding uninhibited by benzymidazol 1)
comp12114_c0_seq1	Medtr5g012660.1	Pentatricopeptide repeat (PPR) superfamily protein
comp12117_c0_seq1	Medtr3g077860.1	ataxia-telangiectasia mutated
comp1212_c0_seq1	Medtr8g012320.1	Cellulose-synthase-like C6
comp1212_c1_seq1	Medtr4g075110.1	cytochrome P450, family 86, subfamily B, polypeptide 1
comp12122_c0_seq1	AC235006_3.1	cysteine-rich RLK (RECEPTOR-like protein kinase) 10
comp12127_c0_seq1	Medtr6g078480.1	disease resistance protein (TIR-NBS-LRR class), putative
comp12129_c0_seq1	Medtr4g097020.1
comp12131_c0_seq1	Medtr5g077080.1	Protein kinase superfamily protein
comp12132_c0_seq1	Medtr2g034810.1
comp12133_c0_seq1	Medtr4g090990.1	Transducin/WD40 repeat-like superfamily protein
comp12137_c0_seq1	AC229695_22.1
comp12139_c0_seq1	Medtr2g021250.1	glutamine synthetase 2
comp12139_c0_seq2	Medtr2g021250.1	glutamine synthetase 2
comp12142_c0_seq1	Medtr5g090100.1	Leucine-rich receptor-like protein kinase family protein
comp12144_c0_seq1	Medtr3g009180.1	Vacuolar sorting protein 9 (VPS9) domain
comp12144_c0_seq2	Medtr3g009180.1	Vacuolar sorting protein 9 (VPS9) domain
comp1215_c0_seq1	Medtr3g106660.1	Calcium-dependent lipid-binding (CaLB domain) family protein
comp12150_c0_seq1	Medtr1g087520.1	thioredoxin family protein
comp12152_c0_seq1	Medtr5g018320.1	methyl esterase 3
comp12156_c0_seq1	CU571152_1020.1	zeaxanthin epoxidase (ZEP) (ABA1)
comp12157_c0_seq1	Medtr3g010190.1	Sec14p-like phosphatidylinositol transfer family protein
comp12158_c0_seq1	AC235753_1.1	Cysteine proteinases superfamily protein
comp1216_c0_seq1	Medtr5g017790.1	Protein of unknown function, DUF547
comp12160_c0_seq1	Medtr5g081710.1	Nucleotide-sugar transporter family protein
comp12161_c0_seq1	Medtr7g101170.1	vacuolar ATP synthase subunit G2
comp12162_c0_seq1	Medtr4g093750.1	dynamin-related protein 3A
comp12162_c0_seq2	Medtr4g093750.1	dynamin-related protein 3A
comp12165_c0_seq1	AC146630_2.1	2-cysteine peroxiredoxin B
comp12166_c0_seq1	Medtr7g108240.1	Cysteine proteinases superfamily protein
comp12170_c0_seq1	AC147714_10.1	multidrug resistance-associated protein 14
comp12170_c0_seq2	AC147714_10.1	multidrug resistance-associated protein 14
comp12172_c0_seq1	Medtr7g022840.1	Plant protein 1589 of unknown function
comp12172_c0_seq2	Medtr7g022840.1	Plant protein 1589 of unknown function
comp12174_c0_seq1	Medtr8g056100.1	Fatty acid/sphingolipid desaturase
comp12178_c0_seq1	Medtr7g109210.1	galacturonosyltransferase-like 7
comp12178_c0_seq2	Medtr7g109210.1	galacturonosyltransferase-like 7
comp12179_c0_seq1	Medtr3g086980.1	RAB GTPase homolog A4A
comp1218_c0_seq1	Medtr1g008600.1	helicases;ATP-dependent helicases;nucleic acid binding;ATP binding;DNA-directed DNA polymerases;DNA binding
comp12181_c0_seq1	Medtr2g062850.1	AGC kinase 1.7
comp12183_c0_seq1	Medtr7g074570.1	Phosphoglycerate mutase, 2,3-bisphosphoglycerate-independent
comp12183_c0_seq2	Medtr7g074570.2	Phosphoglycerate mutase, 2,3-bisphosphoglycerate-independent
comp12184_c0_seq1	Medtr1g085300.1
comp12184_c0_seq2	Medtr1g085300.1
comp12185_c0_seq1	Medtr1g083230.1	Transducin/WD40 repeat-like superfamily protein
comp12186_c0_seq1	Medtr2g031310.1	tubulin beta 8
comp12187_c0_seq1	Medtr5g022440.1	regulatory particle non-ATPase 10
comp12188_c0_seq1	Medtr1g026110.1
comp12189_c0_seq1	Medtr1g083020.1	lipoxygenase 1
comp12194_c0_seq2	Medtr3g118540.1	histone deacetylase 1
comp12195_c0_seq1	Medtr1g015300.1	S-adenosyl-L-methionine-dependent methyltransferases superfamily protein
comp12196_c0_seq1	Medtr5g022580.1	3-dehydroquinate synthase, putative
comp12199_c0_seq1	Medtr2g039670.1	recA DNA recombination family protein
comp12199_c0_seq2	Medtr2g039670.1	recA DNA recombination family protein
comp122_c0_seq1	CU013530_40.1	ATP synthase epsilon chain
comp122_c0_seq2	CU013530_40.1	ATP synthase epsilon chain
comp12202_c0_seq1	AC233661_14.1	global transcription factor group B1
comp12203_c0_seq1	Medtr1g007150.1	Protein kinase family protein
comp12203_c0_seq2	Medtr1g007150.1	Protein kinase family protein
comp12205_c0_seq1	Medtr2g027270.1	2-phosphoglycolate phosphatase 2
comp12206_c0_seq1	Medtr1g080500.1	phosphoribosylaminoimidazole carboxylase, putative / AIR carboxylase, putative
comp12207_c0_seq1	Medtr8g091930.1
comp12211_c0_seq1	Medtr5g016330.1
comp12214_c0_seq1	Medtr1g094630.1	pumilio 4
comp12215_c0_seq1	Medtr1g015700.1	Chalcone-flavanone isomerase family protein
comp12216_c0_seq1	Medtr1g016410.1
comp12216_c0_seq2	Medtr1g016410.1
comp12218_c0_seq1	Medtr2g009630.1
comp12218_c1_seq1	Medtr2g009630.1
comp12221_c0_seq1	Medtr1g072370.1	Small nuclear ribonucleoprotein family protein
comp12222_c0_seq1	Medtr5g055550.1	pentatricopeptide repeat 336
comp12222_c0_seq2	Medtr5g055550.1	pentatricopeptide repeat 336
comp12223_c0_seq1	Medtr5g040920.1	Pentatricopeptide repeat (PPR) superfamily protein
comp12224_c0_seq1	Medtr3g092670.1
comp12225_c0_seq1	Medtr6g052360.1	Pentatricopeptide repeat (PPR) superfamily protein
comp12225_c0_seq2	Medtr6g052360.1	Pentatricopeptide repeat (PPR) superfamily protein
comp12226_c0_seq1	Medtr5g068780.1	Ribosomal protein L6 family
comp12228_c0_seq1	Medtr7g017690.1	WPP domain-interacting protein 1
comp12230_c0_seq1	Medtr1g006830.1
comp12234_c0_seq1	Medtr1g023050.1	BEL1-like homeodomain 7
comp12236_c0_seq1	Medtr2g027690.1	varicose-related
comp12236_c0_seq2	Medtr2g027690.1	varicose-related
comp12237_c0_seq2	Medtr1g088400.1	poly(ADP-ribose) polymerase
comp12238_c0_seq1	Medtr4g115920.1	monogalactosyldiacylglycerol synthase 2
comp12239_c0_seq1	Medtr4g077000.1	Protein of unknown function (DUF3411)
comp12241_c0_seq1	Medtr3g093110.1	Ribosomal protein L6 family
comp12242_c0_seq1	Medtr3g052760.1	heat shock protein 21
comp12243_c0_seq1	Medtr6g090070.1	HAD superfamily, subfamily IIIB acid phosphatase
comp12244_c0_seq1	Medtr7g085050.1	Protein of unknown function DUF106, transmembrane
comp12245_c0_seq1	Medtr7g084040.1	Glycosyl hydrolase family 38 protein
comp12246_c0_seq1	Medtr8g101330.1	acetyl Co-enzyme a carboxylase biotin carboxylase subunit
comp1225_c0_seq1	Medtr7g076710.1	Serine/threonine-protein kinase Rio1
comp12251_c0_seq1	Medtr4g114770.1	methyl-CPG-binding domain 10
comp12252_c0_seq1	Medtr5g038970.1	NAD(P)-linked oxidoreductase superfamily protein
comp12252_c0_seq2	Medtr5g038970.1	NAD(P)-linked oxidoreductase superfamily protein
comp12253_c0_seq1	Medtr5g068770.1	Concanavalin A-like lectin protein kinase family protein
comp12254_c0_seq1	Medtr7g088820.1	Major facilitator superfamily protein
comp12255_c0_seq1	Medtr3g013460.1	proline-rich family protein
comp12258_c0_seq1	Medtr5g018550.1
comp12259_c0_seq1	Medtr3g102310.1	CYCLIN D3;1
comp1226_c0_seq1	Medtr3g092390.1	Leucine-rich repeat protein kinase family protein
comp12260_c0_seq1	Medtr2g015360.1	Ribosomal protein L2 family
comp12261_c0_seq1	Medtr3g034430.1	NB-ARC domain-containing disease resistance protein
comp12263_c0_seq1	Medtr3g085290.1	oxidoreductase, 2OG-Fe(II) oxygenase family protein
comp12265_c0_seq1	Medtr1g116370.1	glucan synthase-like 12
comp12266_c0_seq1	Medtr5g059100.1	glycine-rich protein
comp12267_c0_seq1	Medtr3g083600.1	ubiquitin-specific protease 2
comp12268_c0_seq1	Medtr2g008240.1	beta-D-xylosidase 4
comp12269_c0_seq1	Medtr3g085130.1	histidine kinase 3
comp12270_c0_seq1	Medtr4g097950.1	basic helix-loop-helix (bHLH) DNA-binding superfamily protein
comp12272_c0_seq1	Medtr5g021090.1	Glutaredoxin family protein
comp12273_c0_seq1	Medtr5g095640.1
comp12274_c0_seq1	Medtr4g055270.1	Ribosomal protein L24e family protein
comp12275_c0_seq1	Medtr1g018420.1	salt tolerance zinc finger
comp12277_c0_seq1	Medtr1g104800.1	Cupredoxin superfamily protein
comp12280_c0_seq1	Medtr4g113600.1
comp12281_c0_seq1	Medtr7g010900.1	CBS domain-containing protein with a domain of unknown function (DUF21)
comp12282_c0_seq1	Medtr4g073410.1	ascorbate peroxidase 3
comp12283_c0_seq1	Medtr6g023580.1
comp12287_c0_seq1	Medtr4g114330.1	Ribosomal protein L7Ae/L30e/S12e/Gadd45 family protein
comp12287_c0_seq2	Medtr4g114330.1	Ribosomal protein L7Ae/L30e/S12e/Gadd45 family protein
comp12288_c0_seq2	Medtr4g049390.1	SKU5 similar 4
comp12288_c0_seq3	Medtr4g049390.1	SKU5 similar 4
comp12289_c0_seq1	Medtr4g100900.1	Ribosomal protein S30 family protein
comp12290_c0_seq1	Medtr4g063190.1
comp12291_c0_seq1	Medtr5g009010.1	THUMP domain-containing protein
comp12293_c0_seq1	Medtr4g063150.1
comp12293_c0_seq2	Medtr4g063150.1
comp12294_c0_seq1	Medtr3g102120.1	SPla/RYanodine receptor (SPRY) domain-containing protein
comp12295_c0_seq1	Medtr3g102370.1	N-terminal nucleophile aminohydrolases (Ntn hydrolases) superfamily protein
comp12296_c0_seq1	Medtr7g104270.1	uridine-ribohydrolase 1
comp12296_c0_seq2	Medtr7g104270.1	uridine-ribohydrolase 1
comp12299_c0_seq1	Medtr3g086130.1	RING/U-box superfamily protein
comp12300_c0_seq1	Medtr3g086840.1	LMBR1-like membrane protein
comp12302_c0_seq1	Medtr1g105090.1	2-cysteine peroxiredoxin B
comp12303_c0_seq1	Medtr7g025940.1	heat shock protein 70
comp12304_c0_seq1	Medtr2g019270.1
comp12304_c0_seq2	Medtr2g019270.1
comp12306_c0_seq1	Medtr1g021150.1	ubiquitin-conjugating enzyme 28
comp12307_c0_seq1	Medtr5g019300.1	RING/U-box superfamily protein
comp12308_c0_seq1	Medtr6g088410.1	Glyoxalase/Bleomycin resistance protein/Dioxygenase superfamily protein
comp12310_c0_seq1	Medtr5g074430.1	U2 small nuclear ribonucleoprotein B
comp12313_c0_seq1	Medtr4g021720.2	metallothionein 2A
comp12318_c0_seq1	Medtr7g013660.1	copper chaperone
comp12319_c0_seq1	Medtr1g018200.2	beta-galactosidase 12
comp12320_c0_seq1	Medtr5g083270.1	PYR1-like 6
comp12321_c0_seq1	Medtr8g030510.1	RING-H2 finger B1A
comp12322_c0_seq1	Medtr8g067530.1	indole-3-acetic acid inducible 9
comp12323_c0_seq1	Medtr4g055050.1	Leucine-rich repeat transmembrane protein kinase family protein
comp12325_c0_seq1	Medtr1g094960.1	auxin response factor 16
comp12327_c0_seq1	Medtr7g090760.1	F-box/RNI-like superfamily protein
comp12330_c0_seq1	AC233140_66.1	Pentatricopeptide repeat (PPR) superfamily protein
comp12332_c0_seq1	Medtr1g079800.1	Methyltransferase family protein
comp12335_c0_seq1	Medtr7g071570.1
comp12336_c0_seq1	Medtr3g116510.2	O-Glycosyl hydrolases family 17 protein
comp12337_c0_seq1	Medtr3g106180.1	Polynucleotidyl transferase, ribonuclease H-like superfamily protein
comp12339_c0_seq1	Medtr7g092340.1
comp12340_c0_seq1	Medtr5g032020.1	Xanthine/uracil permease family protein
comp12341_c0_seq1	Medtr5g007350.1	Plant protein of unknown function (DUF827)
comp12343_c0_seq1	Medtr5g007710.1	RING/U-box superfamily protein
comp12345_c0_seq1	Medtr1g099360.1	plastidic pyruvate kinase beta subunit 1
comp12346_c0_seq1	Medtr2g006020.1	Transducin/WD40 repeat-like superfamily protein
comp12347_c0_seq1	Medtr4g081130.1	thiazole biosynthetic enzyme, chloroplast (ARA6) (THI1) (THI4)
comp12348_c0_seq1	Medtr7g083080.1	Protein of unknown function (DUF506)
comp12348_c0_seq2	Medtr7g083080.1	Protein of unknown function (DUF506)
comp12352_c0_seq1	Medtr8g036880.1	ADP/ATP carrier 2
comp12354_c0_seq1	Medtr2g025020.1	Phosphofructokinase family protein
comp12356_c0_seq1	Medtr4g081120.1	Ribosomal protein S13/S18 family
comp12356_c0_seq2	Medtr4g081120.1	Ribosomal protein S13/S18 family
comp12357_c0_seq1	Medtr5g056390.1	Thioesterase superfamily protein
comp12358_c0_seq1	Medtr2g012290.1
comp12362_c0_seq1	Medtr8g103030.1	phytochrome-associated protein 2
comp12364_c0_seq1	Medtr7g084860.1	eukaryotic release factor 1-3
comp12365_c0_seq1	AC229727_19.1	GroES-like zinc-binding alcohol dehydrogenase family protein
comp12366_c0_seq1	Medtr7g013660.1	copper chaperone
comp12367_c0_seq1	Medtr4g127510.1	OSBP(oxysterol binding protein)-related protein 4C
comp12369_c0_seq1	Medtr5g061840.1
comp12370_c0_seq1	Medtr3g104850.1	Nitrilase/cyanide hydratase and apolipoprotein N-acyltransferase family protein
comp12371_c0_seq1	Medtr5g037050.1	cofactor assembly of complex C
comp12371_c0_seq2	Medtr5g037050.1	cofactor assembly of complex C
comp12372_c0_seq1	Medtr7g010950.1	cycling DOF factor 2
comp12373_c0_seq1	Medtr7g075090.1	dihydrodipicolinate synthase
comp12375_c0_seq1	Medtr8g102850.1	RNA-binding CRS1 / YhbY (CRM) domain-containing protein
comp12376_c0_seq1	Medtr2g013010.1
comp12376_c0_seq2	Medtr2g013010.1
comp12377_c0_seq1	Medtr8g006450.1	CYTOCHROME P450 51G1
comp12378_c0_seq1	Medtr2g030630.1	multimeric translocon complex in the outer envelope membrane 132
comp12380_c0_seq1	Medtr3g072670.1	Pyridoxal phosphate (PLP)-dependent transferases superfamily protein
comp12381_c0_seq1	Medtr5g090100.1	Leucine-rich receptor-like protein kinase family protein
comp12382_c0_seq1	Medtr8g075330.1	Glycosyl hydrolase family 38 protein
comp12383_c0_seq1	Medtr7g022400.1	Ribosomal protein L10 family protein
comp12384_c0_seq1	Medtr5g009740.1	Lactoylglutathione lyase / glyoxalase I family protein
comp12386_c0_seq1	Medtr2g098910.1	crinkly4
comp12388_c0_seq1	Medtr1g100250.1	Protein kinase superfamily protein
comp12388_c0_seq3	Medtr1g100250.1	Protein kinase superfamily protein
comp12393_c0_seq1	Medtr5g011850.1	Calcium-binding EF-hand family protein
comp12394_c0_seq1	Medtr5g018540.1
comp12395_c0_seq1	Medtr5g094130.1	ATPase, V0 complex, subunit E
comp12395_c0_seq2	Medtr5g094130.1	ATPase, V0 complex, subunit E
comp12401_c0_seq1	Medtr1g085050.1	Small nuclear ribonucleoprotein family protein
comp12402_c0_seq1	Medtr7g006080.1	Eukaryotic protein of unknown function (DUF914)
comp12403_c0_seq1	Medtr6g034680.1
comp12404_c0_seq1	Medtr1g014230.1	enhancer of rudimentary protein, putative
comp12405_c0_seq1	Medtr2g066010.1	SKP1-like 14
comp12406_c0_seq1	Medtr2g014990.1	RAB GTPase homolog A1F
comp12407_c0_seq1	Medtr8g021020.1	PLAT/LH2 domain-containing lipoxygenase family protein
comp12411_c0_seq1	Medtr7g060810.1
comp12411_c0_seq2	Medtr7g060810.1
comp12412_c0_seq1	Medtr6g021670.1	Ribosomal protein S7e family protein
comp12415_c0_seq1	Medtr2g034610.1	Thioredoxin superfamily protein
comp12416_c0_seq1	Medtr5g089490.1	Rho GTPase activation protein (RhoGAP) with PH domain
comp12417_c0_seq1	Medtr8g087860.1	K-box region and MADS-box transcription factor family protein
comp12417_c0_seq2	Medtr8g087860.1	K-box region and MADS-box transcription factor family protein
comp12418_c0_seq1	Medtr3g116830.1	Adenine nucleotide alpha hydrolases-like superfamily protein
comp12419_c0_seq2	Medtr8g026770.1
comp12420_c0_seq1	Medtr5g058860.1	GRAS family transcription factor
comp12421_c0_seq1	Medtr3g013700.1	NB-ARC domain-containing disease resistance protein
comp12421_c0_seq2	Medtr3g013700.1	NB-ARC domain-containing disease resistance protein
comp12421_c0_seq3	Medtr3g013700.1	NB-ARC domain-containing disease resistance protein
comp12423_c0_seq1	AC233556_2.1	UDP-Glycosyltransferase superfamily protein
comp12426_c0_seq1	Medtr1g009640.1
comp12426_c0_seq2	Medtr1g009640.1
comp12427_c0_seq1	Medtr8g072640.1	hydroxy methylglutaryl CoA reductase 1
comp12429_c0_seq1	Medtr3g114070.1	Glutathione S-transferase family protein
comp1243_c0_seq1	Medtr4g083630.1	Pentatricopeptide repeat (PPR) superfamily protein
comp1243_c0_seq2	Medtr4g083630.1	Pentatricopeptide repeat (PPR) superfamily protein
comp12430_c0_seq1	Medtr5g097760.1	DWNN domain, a CCHC-type zinc finger
comp12433_c0_seq1	Medtr5g083750.1	alpha-soluble NSF attachment protein 2
comp12434_c0_seq1	Medtr4g118750.1	acyl carrier protein 4
comp12435_c0_seq1	AC233560_1012.1	mitochondrial editing factor 9
comp12438_c0_seq1	Medtr5g030710.1	indoleacetic acid-induced protein 8
comp12439_c0_seq1	Medtr4g122900.1
comp1244_c0_seq1	Medtr3g090480.1	Leucine-rich repeat transmembrane protein kinase family protein
comp1244_c1_seq1	Medtr3g090480.1	Leucine-rich repeat transmembrane protein kinase family protein
comp12443_c0_seq1	Medtr4g133740.1	pentatricopeptide (PPR) repeat-containing protein
comp12444_c0_seq1	Medtr8g086330.1	Preprotein translocase Sec, Sec61-beta subunit protein
comp12447_c0_seq1	Medtr3g095960.1	Zinc finger C-x8-C-x5-C-x3-H type family protein
comp12448_c0_seq1	Medtr1g105310.1	Histone superfamily protein
comp12450_c0_seq1	Medtr4g128770.1	CAP (Cysteine-rich secretory proteins, Antigen 5, and Pathogenesis-related 1 protein) superfamily protein
comp12451_c0_seq1	Medtr7g108340.1	cullin 1
comp12452_c0_seq1	Medtr7g090590.1	Gibberellin-regulated family protein
comp12456_c0_seq1	Medtr7g038410.1	transmembrane protein-related
comp12458_c0_seq1	Medtr3g064560.1	Regulator of chromosome condensation (RCC1) family with FYVE zinc finger domain
comp12459_c0_seq1	Medtr6g087070.1	casein kinase I-like 3
comp12459_c0_seq2	Medtr6g087070.1	casein kinase I-like 3
comp1246_c0_seq1	Medtr3g086260.1	Chalcone and stilbene synthase family protein
comp12460_c0_seq1	AC233679_1.1	Heavy metal transport/detoxification superfamily protein
comp12462_c0_seq1	Medtr7g091060.1
comp12465_c0_seq1	Medtr4g100740.1	Tryptophan RNA-binding attenuator protein-like
comp12465_c0_seq2	Medtr4g100740.1	Tryptophan RNA-binding attenuator protein-like
comp12466_c0_seq1	Medtr3g113180.1	Small nuclear RNA activating complex (SNAPc), subunit SNAP43 protein
comp12466_c0_seq2	Medtr3g113180.1	Small nuclear RNA activating complex (SNAPc), subunit SNAP43 protein
comp12466_c0_seq3	Medtr3g113180.1	Small nuclear RNA activating complex (SNAPc), subunit SNAP43 protein
comp12466_c0_seq4	Medtr3g113180.1	Small nuclear RNA activating complex (SNAPc), subunit SNAP43 protein
comp12467_c0_seq1	Medtr4g097130.1	Homeodomain-like/winged-helix DNA-binding family protein
comp12468_c0_seq1	Medtr2g029780.1
comp12469_c0_seq1	Medtr7g113030.1	alpha/beta-Hydrolases superfamily protein
comp12470_c0_seq1	Medtr1g006300.1
comp12472_c0_seq1	Medtr4g005750.1	4-coumarate:CoA ligase 2
comp12473_c0_seq1	Medtr5g016610.1	WRKY DNA-binding protein 7
comp12474_c0_seq1	Medtr8g107010.1	FKBP-like peptidyl-prolyl cis-trans isomerase family protein
comp12474_c0_seq2	Medtr8g107010.1	FKBP-like peptidyl-prolyl cis-trans isomerase family protein
comp12475_c0_seq1	Medtr5g024150.1	Rab escort protein
comp12477_c0_seq1	Medtr1g085040.1	myb domain protein 61
comp12481_c0_seq1	Medtr2g094470.1	SAND family protein
comp12481_c0_seq2	Medtr2g094470.1	SAND family protein
comp12482_c0_seq1	Medtr6g078860.1	Per1-like family protein
comp12485_c0_seq1	Medtr7g076170.1	S-adenosyl-L-methionine-dependent methyltransferases superfamily protein
comp12486_c0_seq1	Medtr5g026960.1	Protein kinase superfamily protein
comp12488_c0_seq1	Medtr3g109200.1	AIG2-like (avirulence induced gene) family protein
comp12489_c0_seq1	Medtr4g074460.1
comp12490_c0_seq1	Medtr2g100500.1	RNA methyltransferase family protein
comp12491_c0_seq1	Medtr7g078020.1
comp12492_c0_seq1	Medtr1g018550.1	Syntaxin/t-SNARE family protein
comp12493_c0_seq1	Medtr1g100810.1	C2H2-like zinc finger protein
comp12495_c0_seq1	Medtr5g016550.1	PTEN 2
comp12496_c0_seq2	Medtr5g067700.1	WRKY DNA-binding protein 70
comp12503_c0_seq1	Medtr2g029010.1	Leucine-rich repeat transmembrane protein kinase family protein
comp12503_c1_seq1	Medtr2g029010.1	Leucine-rich repeat transmembrane protein kinase family protein
comp12504_c0_seq1	Medtr3g107890.1
comp12504_c0_seq2	Medtr3g107890.1
comp12505_c0_seq1	Medtr3g030040.1	Cellulose synthase family protein
comp12505_c0_seq2	Medtr3g030040.1	Cellulose synthase family protein
comp12505_c0_seq3	Medtr3g030040.1	Cellulose synthase family protein
comp12506_c0_seq1	Medtr1g025430.1	Chaperone protein htpG family protein
comp12507_c0_seq1	Medtr5g038450.1	Protein kinase superfamily protein
comp12509_c0_seq1	Medtr5g025020.1	Concanavalin A-like lectin protein kinase family protein
comp12510_c0_seq1	Medtr7g058750.1	laccase 17
comp12510_c0_seq2	Medtr7g058750.1	laccase 17
comp12511_c0_seq1	Medtr3g027090.1	Thioredoxin superfamily protein
comp12512_c0_seq1	Medtr1g080310.1	Ankyrin repeat family protein
comp12513_c0_seq1	Medtr5g038460.3
comp12514_c0_seq1	Medtr6g042610.1	cytochrome P450, family 82, subfamily C, polypeptide 2
comp12516_c0_seq1	Medtr4g119820.1	Heavy metal transport/detoxification superfamily protein
comp12516_c0_seq2	Medtr4g119820.1	Heavy metal transport/detoxification superfamily protein
comp12517_c0_seq1	Medtr7g080390.1	mitochondrial acyl carrier protein 2
comp12518_c0_seq1	Medtr7g065160.1	Bifunctional inhibitor/lipid-transfer protein/seed storage 2S albumin superfamily protein
comp12519_c0_seq1	Medtr5g059100.1	glycine-rich protein
comp12520_c0_seq1	Medtr5g010950.2	Pleckstrin homology (PH) domain superfamily protein
comp12521_c0_seq1	Medtr3g067430.1	Calcium-dependent lipid-binding (CaLB domain) family protein
comp12524_c0_seq1	Medtr7g037920.1	Nuclear transport factor 2 (NTF2) family protein
comp12529_c0_seq1	Medtr3g072340.1	Haloacid dehalogenase-like hydrolase (HAD) superfamily protein
comp12530_c0_seq1	Medtr3g102120.1	SPla/RYanodine receptor (SPRY) domain-containing protein
comp12532_c0_seq1	Medtr2g099050.1	Basic-leucine zipper (bZIP) transcription factor family protein
comp12534_c0_seq1	Medtr5g047930.1	18S pre-ribosomal assembly protein gar2-related
comp12534_c0_seq2	Medtr5g047930.1	18S pre-ribosomal assembly protein gar2-related
comp12535_c0_seq1	Medtr7g088590.1	Peroxisomal membrane 22 kDa (Mpv17/PMP22) family protein
comp12536_c0_seq1	Medtr5g013420.1	SU(VAR)3-9 homolog 6
comp1254_c0_seq1	Medtr4g091680.1	S-locus lectin protein kinase family protein
comp12540_c0_seq1	Medtr7g038380.1	WRKY family transcription factor
comp12543_c0_seq1	Medtr2g006300.2	transmembrane nine 1
comp12544_c0_seq1	Medtr3g084800.1	DNA topoisomerase, type IA, core
comp12544_c0_seq2	Medtr3g084800.1	DNA topoisomerase, type IA, core
comp12546_c0_seq1	Medtr4g009870.1	Leucine-rich repeat family protein
comp12547_c0_seq1	Medtr3g072170.1	Hypoxia-responsive family protein
comp12547_c0_seq2	Medtr5g083830.1
comp12549_c0_seq1	Medtr5g018860.1	BEL1-like homeodomain 2
comp12551_c0_seq1	Medtr3g083230.1	Thymidine kinase
comp12552_c0_seq1	Medtr1g099490.1	F-box family protein
comp12554_c0_seq1	Medtr3g116510.1	O-Glycosyl hydrolases family 17 protein
comp12555_c0_seq1	Medtr6g068870.1
comp12559_c0_seq1	Medtr8g104980.1
comp12562_c0_seq1	Medtr5g076250.1	NC domain-containing protein-related
comp12563_c0_seq1	Medtr8g057760.1
comp12563_c0_seq2	Medtr8g057760.1
comp12564_c0_seq1	Medtr1g071780.1	Protein of unknown function (DUF581)
comp12566_c0_seq1	Medtr4g128430.1	4-coumarate:CoA ligase 1
comp12567_c0_seq1	Medtr2g033380.1
comp12567_c0_seq2	Medtr2g033380.1
comp12568_c0_seq1	Medtr8g062990.1	zinc induced facilitator-like 1
comp12569_c0_seq1	Medtr1g072800.1	P-loop containing nucleoside triphosphate hydrolases superfamily protein
comp12570_c0_seq1	Medtr4g121860.1	secretion-associated RAS super family 2
comp12571_c0_seq1	Medtr3g079750.1	Glycosyl hydrolase family protein
comp12571_c0_seq2	Medtr3g079750.1	Glycosyl hydrolase family protein
comp12572_c0_seq2	Medtr3g086460.1	embryo defective 1745
comp12576_c0_seq1	Medtr3g093440.1	Tetratricopeptide repeat (TPR)-like superfamily protein
comp12579_c0_seq1	Medtr7g084800.1	glyceraldehyde 3-phosphate dehydrogenase A subunit 2
comp1258_c0_seq1	Medtr7g011610.1	hypothetical protein 1
comp1258_c1_seq1	Medtr7g011610.1	hypothetical protein 1
comp12581_c0_seq1	Medtr1g019670.1
comp12582_c0_seq1	Medtr5g035060.1	Acyl-CoA N-acyltransferases (NAT) superfamily protein
comp12583_c0_seq1	Medtr4g090440.1
comp12584_c0_seq1	Medtr4g064460.1	Protein of unknown function, DUF538
comp12584_c1_seq1	Medtr4g064460.1	Protein of unknown function, DUF538
comp12585_c0_seq1	Medtr3g104670.1	RNA-binding (RRM/RBD/RNP motifs) family protein
comp12586_c0_seq1	Medtr2g071750.1
comp12587_c0_seq1	Medtr5g014320.1
comp12587_c0_seq2	Medtr5g014320.1
comp12592_c0_seq1	Medtr8g058520.1	F-box family protein
comp12594_c0_seq1	Medtr4g090890.1	Vacuolar protein sorting-associated protein VPS28 family protein
comp12595_c0_seq1	Medtr8g107230.1	Tetratricopeptide repeat (TPR)-like superfamily protein
comp12595_c0_seq3	Medtr8g107230.1	Tetratricopeptide repeat (TPR)-like superfamily protein
comp12596_c0_seq1	Medtr1g087300.1	Patatin-like phospholipase family protein
comp12596_c0_seq2	Medtr1g087300.1	Patatin-like phospholipase family protein
comp12598_c1_seq1	Medtr1g021150.1	ubiquitin-conjugating enzyme 28
comp12599_c0_seq1	Medtr5g064580.1	general regulatory factor 2
comp12600_c0_seq1	Medtr2g076590.1	D-mannose binding lectin protein with Apple-like carbohydrate-binding domain
comp12603_c0_seq1	Medtr5g010440.2	Leucine-rich repeat protein kinase family protein
comp12603_c0_seq2	Medtr5g010440.2	Leucine-rich repeat protein kinase family protein
comp12604_c0_seq1	Medtr3g088120.1	replication factor C subunit 3
comp12605_c0_seq1	Medtr5g023960.2	Phosphoinositide phosphatase family protein
comp12606_c0_seq1	Medtr1g026110.1
comp12608_c0_seq1	Medtr7g088220.1	PQ-loop repeat family protein / transmembrane family protein
comp12608_c0_seq2	Medtr7g088220.1	PQ-loop repeat family protein / transmembrane family protein
comp12608_c0_seq3	Medtr7g088220.1	PQ-loop repeat family protein / transmembrane family protein
comp12608_c0_seq4	Medtr7g088220.1	PQ-loop repeat family protein / transmembrane family protein
comp12609_c0_seq1	Medtr7g109150.1	ethylene response sensor 1
comp12610_c0_seq1	Medtr7g116720.1	PIN domain-like family protein
comp12610_c0_seq2	Medtr7g116720.1	PIN domain-like family protein
comp12611_c0_seq1	Medtr1g088380.1	poly(ADP-ribose) polymerase
comp12612_c0_seq1	Medtr5g058920.1	Histone H3 K4-specific methyltransferase SET7/9 family protein
comp12614_c0_seq1	Medtr6g013690.1	U-box domain-containing protein
comp12615_c0_seq1	Medtr2g098240.1	Protein kinase superfamily protein
comp12618_c0_seq1	Medtr3g116320.1	unknown seed protein like 1
comp12619_c0_seq1	Medtr8g092300.1	essential meiotic endonuclease 1B
comp12620_c0_seq1	Medtr2g039480.1	alpha/beta-Hydrolases superfamily protein
comp12621_c0_seq1	Medtr1g087900.1	fumarase 1
comp12623_c0_seq1	Medtr5g066650.1	Golgi-body localisation protein domain ;RNA pol II promoter Fmp27 protein domain
comp12625_c0_seq1	Medtr2g101820.1	photosystem I subunit H2
comp12626_c0_seq1	Medtr7g088470.1	alpha-L-arabinofuranosidase 1
comp12628_c0_seq1	Medtr4g032400.1	SKP1-like 4
comp12629_c0_seq1	Medtr7g099970.1
comp12631_c0_seq1	Medtr4g095400.1	casein kinase II, alpha chain 2
comp12631_c0_seq2	Medtr4g095400.1	casein kinase II, alpha chain 2
comp12632_c0_seq1	Medtr4g129320.2
comp12633_c0_seq1	Medtr2g038320.1	O-fucosyltransferase family protein
comp12634_c0_seq1	Medtr4g014990.1	Disease resistance protein (TIR-NBS-LRR class) family
comp12636_c0_seq1	Medtr5g070440.1	AP2/B3-like transcriptional factor family protein
comp12637_c0_seq1	Medtr1g108440.1	Ribose 5-phosphate isomerase, type A protein
comp12638_c0_seq1	Medtr4g127630.1	metaxin-related
comp12639_c0_seq1	Medtr4g100550.1	homeobox protein 2
comp12639_c0_seq2	Medtr4g100550.1	homeobox protein 2
comp12640_c0_seq1	Medtr8g009520.1	P-loop containing nucleoside triphosphate hydrolases superfamily protein
comp12644_c0_seq1	Medtr3g072170.1	Hypoxia-responsive family protein
comp12646_c0_seq1	Medtr3g086610.1	Protein of unknown function (DUF707)
comp12649_c0_seq1	Medtr3g101350.2	uroporphyrinogen-III synthase family protein
comp12650_c0_seq1	Medtr8g075240.1	Arabidopsis RAC-like 1
comp12652_c0_seq1	AC233662_16.1	Ribosomal RNA processing Brix domain protein
comp12655_c0_seq1	Medtr8g086260.1	Hydrolase-like protein family
comp12656_c0_seq1	Medtr3g098820.1	translocase inner membrane subunit 8
comp12660_c0_seq1	Medtr6g082080.2	DEA(D/H)-box RNA helicase family protein
comp12662_c0_seq1	Medtr4g049390.1	SKU5 similar 4
comp12662_c0_seq2	Medtr4g049390.1	SKU5 similar 4
comp12663_c0_seq2	Medtr6g021730.1	RING domain ligase2
comp12663_c0_seq3	Medtr6g021730.1	RING domain ligase2
comp12664_c0_seq1	Medtr2g100100.1
comp12667_c0_seq1	Medtr4g055920.1	PHD finger family protein
comp12670_c0_seq1	Medtr7g052820.1	Actin binding Calponin homology (CH) domain-containing protein
comp12671_c0_seq1	Medtr7g082660.1	Plant protein of unknown function (DUF827)
comp12673_c0_seq1	Medtr1g093650.1	ROTUNDIFOLIA like 17
comp12676_c0_seq1	Medtr5g015830.1	Protein kinase superfamily protein
comp12677_c0_seq1	Medtr2g098650.1	farnesyltransferase A
comp12678_c0_seq1	Medtr3g105580.1	hydroxyproline-rich glycoprotein family protein
comp12681_c0_seq1	Medtr3g094710.1	Leucine-rich receptor-like protein kinase family protein
comp12683_c0_seq1	Medtr2g035840.1	copper-exporting ATPase / responsive-to-antagonist 1 / copper-transporting ATPase (RAN1)
comp12684_c0_seq1	Medtr7g101590.1	Heavy metal transport/detoxification superfamily protein
comp12685_c0_seq1	Medtr6g013820.1	membrane-anchored ubiquitin-fold protein 1 precursor
comp12686_c0_seq1	Medtr5g042200.1	O-fucosyltransferase family protein
comp12687_c0_seq1	Medtr1g090340.1
comp12689_c0_seq1	Medtr1g090550.1	nudix hydrolase homolog 26
comp12690_c0_seq1	Medtr4g103580.1	SAP domain-containing protein
comp12691_c0_seq1	Medtr2g014770.1	Transcriptional factor B3 family protein / auxin-responsive factor AUX/IAA-related
comp12691_c0_seq2	Medtr2g014770.1	Transcriptional factor B3 family protein / auxin-responsive factor AUX/IAA-related
comp12695_c0_seq1	Medtr1g014420.1	ARM repeat superfamily protein
comp12696_c0_seq1	Medtr1g100950.1	alpha/beta-Hydrolases superfamily protein
comp12699_c0_seq1	Medtr4g012320.1	cytochrome P450, family 96, subfamily A, polypeptide 10
comp1270_c0_seq1	Medtr1g110410.1
comp12701_c0_seq1	Medtr4g035430.1	Integrase-type DNA-binding superfamily protein
comp12702_c0_seq1	Medtr1g018140.1	Galactose oxidase/kelch repeat superfamily protein
comp12703_c0_seq1	Medtr3g072600.1	emp24/gp25L/p24 family/GOLD family protein
comp12704_c0_seq1	Medtr4g080340.1
comp12706_c0_seq1	Medtr4g119860.1	ralf-like 33
comp12707_c0_seq1	Medtr4g065670.1	RING/U-box superfamily protein
comp12707_c0_seq2	Medtr4g065670.1	RING/U-box superfamily protein
comp12709_c0_seq1	Medtr7g088040.1
comp12713_c0_seq1	Medtr3g052260.1	NADH:ubiquinone oxidoreductase, 17.2kDa subunit
comp12713_c0_seq2	Medtr3g052260.1	NADH:ubiquinone oxidoreductase, 17.2kDa subunit
comp12714_c0_seq1	Medtr8g091310.1
comp12715_c0_seq1	Medtr7g092770.1	Calcium-dependent lipid-binding (CaLB domain) plant phosphoribosyltransferase family protein
comp12716_c0_seq1	Medtr8g012340.1	rotamase FKBP 1
comp12716_c0_seq2	Medtr8g012340.1	rotamase FKBP 1
comp12717_c0_seq1	Medtr7g065130.1
comp12718_c0_seq1	Medtr1g085050.1	Small nuclear ribonucleoprotein family protein
comp12719_c0_seq1	Medtr7g012240.1	tRNA/rRNA methyltransferase (SpoU) family protein
comp12719_c0_seq2	Medtr7g012240.1	tRNA/rRNA methyltransferase (SpoU) family protein
comp12722_c0_seq1	AC233577_39.1	fatty acid desaturase 2
comp12724_c0_seq1	Medtr5g028350.1	rRNA processing protein-related
comp12725_c0_seq1	Medtr7g074100.1	RNA-binding KH domain-containing protein
comp12728_c0_seq1	Medtr1g035010.1	squamosa promoter binding protein-like 14
comp1273_c0_seq1	Medtr8g095730.1	SWITCH/sucrose nonfermenting 3C
comp12730_c0_seq1	Medtr3g106180.1	Polynucleotidyl transferase, ribonuclease H-like superfamily protein
comp12732_c0_seq1	Medtr2g026310.1	homolog of yeast ADA2 2A
comp12734_c0_seq1	Medtr2g096660.2	UDP-glucuronic acid decarboxylase 3
comp12734_c0_seq2	Medtr2g096660.2	UDP-glucuronic acid decarboxylase 3
comp12735_c0_seq1	AC233657_18.1
comp12736_c0_seq1	Medtr3g028150.1	Mog1/PsbP/DUF1795-like photosystem II reaction center PsbP family protein
comp12737_c0_seq1	Medtr7g118270.1	Late embryogenesis abundant (LEA) hydroxyproline-rich glycoprotein family
comp12738_c0_seq1	Medtr2g014560.1	HAESA-like 1
comp12739_c0_seq1	Medtr1g100070.2	beta-hydroxylase 1
comp12741_c0_seq1	Medtr5g071900.1	fructose-2,6-bisphosphatase
comp12743_c0_seq1	Medtr7g100530.1	adenosine kinase
comp12746_c0_seq1	Medtr8g093080.1	Duplicated homeodomain-like superfamily protein
comp12749_c0_seq1	Medtr1g040500.1	glycerol-3-phosphate acyltransferase 6
comp1275_c0_seq1	AC233682_15.1	DNA binding;ATP binding
comp1275_c1_seq1	AC233682_15.1	DNA binding;ATP binding
comp12750_c0_seq1	Medtr3g113050.1	Forkhead-associated (FHA) domain-containing protein
comp12751_c0_seq1	Medtr2g077780.1
comp12752_c0_seq1	Medtr1g014210.1	glutathione peroxidase 1
comp12753_c0_seq1	AC233577_43.1	Duplicated homeodomain-like superfamily protein
comp12756_c0_seq1	Medtr7g006540.1	Major facilitator superfamily protein
comp12757_c0_seq1	Medtr2g088230.1	Ubiquitin-like superfamily protein
comp12758_c0_seq1	Medtr3g095230.2	Splicing factor, CC1-like
comp12759_c0_seq1	Medtr7g109870.1	myb-like transcription factor family protein
comp12759_c0_seq2	Medtr7g109870.1	myb-like transcription factor family protein
comp12760_c0_seq1	Medtr2g033630.1	Plant invertase/pectin methylesterase inhibitor superfamily protein
comp12761_c0_seq1	Medtr5g019990.1	Transcriptional coactivator/pterin dehydratase
comp12761_c0_seq2	Medtr5g019990.1	Transcriptional coactivator/pterin dehydratase
comp12765_c0_seq1	Medtr3g033040.1	Tetratricopeptide repeat (TPR)-like superfamily protein
comp12765_c0_seq2	Medtr3g033040.1	Tetratricopeptide repeat (TPR)-like superfamily protein
comp12766_c0_seq1	Medtr2g097480.1	scarecrow-like transcription factor 11 (SCL11)
comp12766_c0_seq2	Medtr2g097480.1	scarecrow-like transcription factor 11 (SCL11)
comp12767_c0_seq1	Medtr2g006290.1	2Fe-2S ferredoxin-like superfamily protein
comp12769_c0_seq1	Medtr7g005280.1	NAC domain containing protein 83
comp12769_c0_seq2	Medtr7g005280.1	NAC domain containing protein 83
comp1277_c0_seq1	Medtr4g127660.1	villin 4
comp12770_c0_seq1	Medtr5g062980.1	Mitochondrial ATP synthase subunit G protein
comp12770_c0_seq2	Medtr8g101880.2	Mitochondrial ATP synthase subunit G protein
comp12771_c0_seq1	Medtr8g086330.1	Preprotein translocase Sec, Sec61-beta subunit protein
comp12772_c0_seq1	Medtr4g009200.1	DNA-directed RNA polymerase family protein
comp12773_c0_seq1	Medtr7g081040.1	SNARE-like superfamily protein
comp12773_c0_seq2	Medtr7g081040.1	SNARE-like superfamily protein
comp12774_c0_seq1	Medtr1g089900.1	E3 Ubiquitin ligase family protein
comp12775_c0_seq1	Medtr2g015370.1	IQ-domain 9
comp12777_c0_seq1	Medtr2g042580.1	Protein of unknown function (DUF300)
comp12777_c0_seq2	Medtr2g042580.1	Protein of unknown function (DUF300)
comp12781_c0_seq1	Medtr8g077570.1	Maf-like protein
comp12781_c0_seq2	Medtr8g077570.1	Maf-like protein
comp12782_c0_seq1	Medtr4g079680.1
comp12783_c0_seq1	Medtr5g055410.1	NAD+ transporter 2
comp12785_c0_seq1	Medtr2g039340.1	cytokinin oxidase 3
comp12787_c0_seq1	Medtr4g064110.2	OSBP(oxysterol binding protein)-related protein 3B
comp12788_c0_seq1	Medtr1g031150.1	nudix hydrolase homolog 25
comp12788_c0_seq2	Medtr1g031150.1	nudix hydrolase homolog 25
comp12789_c0_seq1	Medtr5g093600.1	syntaxin of plants 31
comp12792_c0_seq1	AC233140_79.1	cytochrome B561-1
comp12793_c0_seq1	Medtr4g081950.1	expansin A1
comp12796_c0_seq1	Medtr3g108160.1	syntaxin of plants 32
comp12799_c0_seq1	Medtr7g038520.1	disease resistance protein (TIR-NBS-LRR class), putative
comp12801_c0_seq1	Medtr4g076980.1	TRAUCO
comp12802_c0_seq1	Medtr3g100230.1	P-loop containing nucleoside triphosphate hydrolases superfamily protein
comp12804_c0_seq1	Medtr2g082990.1	Late embryogenesis abundant (LEA) hydroxyproline-rich glycoprotein family
comp12805_c0_seq1	Medtr5g079840.1	Protein kinase superfamily protein
comp12806_c0_seq1	AC146721_1020.1	RING/U-box superfamily protein
comp12807_c0_seq1	Medtr8g087860.1	K-box region and MADS-box transcription factor family protein
comp12808_c0_seq1	Medtr5g005330.1
comp12810_c0_seq1	Medtr8g091670.1	Tetratricopeptide repeat (TPR)-like superfamily protein
comp12810_c0_seq2	Medtr8g091670.1	Tetratricopeptide repeat (TPR)-like superfamily protein
comp12812_c0_seq1	Medtr5g032760.1
comp12813_c0_seq1	Medtr7g112550.1	phloem protein 2-B15
comp12815_c0_seq1	Medtr5g025500.1	SWIB/MDM2 domain superfamily protein
comp12816_c0_seq1	Medtr5g062980.1	Mitochondrial ATP synthase subunit G protein
comp12816_c0_seq2	Medtr8g101880.2	Mitochondrial ATP synthase subunit G protein
comp12817_c0_seq1	Medtr6g006900.1	cyclin-dependent kinase-activating kinase assembly factor-related / CDK-activating kinase assembly factor-related
comp12820_c0_seq1	Medtr5g010520.1	Myosin heavy chain-related protein
comp12821_c0_seq1	AC225507_39.2	peroxin4
comp12822_c0_seq1	Medtr6g059680.1	Kunitz family trypsin and protease inhibitor protein
comp12824_c0_seq1	Medtr1g018840.4	Granulin repeat cysteine protease family protein
comp12826_c0_seq1	Medtr8g011910.1	Disease resistance protein (TIR-NBS-LRR class) family
comp12826_c0_seq2	Medtr8g011950.1	disease resistance protein (TIR-NBS-LRR class), putative
comp12827_c0_seq1	Medtr2g085300.1	Core-2/I-branching beta-1,6-N-acetylglucosaminyltransferase family protein
comp12827_c0_seq2	Medtr2g085300.1	Core-2/I-branching beta-1,6-N-acetylglucosaminyltransferase family protein
comp12828_c0_seq1	Medtr5g010950.2	Pleckstrin homology (PH) domain superfamily protein
comp12829_c0_seq1	Medtr2g012510.1	HAL2-like
comp12829_c0_seq2	Medtr2g012510.1	HAL2-like
comp12830_c0_seq1	Medtr8g023040.1	Eukaryotic translation initiation factor 2B (eIF-2B) family protein
comp12831_c0_seq1	Medtr1g050820.1	Leucine-rich repeat protein kinase family protein
comp12832_c0_seq1	Medtr8g083140.1	microfibrillar-associated protein-related
comp12833_c0_seq1	Medtr5g077180.1	PRP38 family protein
comp12834_c0_seq1	AC225474_22.1	photosystem II reaction center protein A
comp12835_c0_seq1	Medtr2g013060.3	allantoinase
comp12835_c0_seq2	Medtr2g013060.3	allantoinase
comp12836_c0_seq1	Medtr2g094520.1	Homeobox-leucine zipper family protein / lipid-binding START domain-containing protein
comp12837_c0_seq1	Medtr4g097830.1	tubulin alpha-2 chain
comp1284_c0_seq1	Medtr1g007360.1	early nodulin-related
comp1284_c0_seq2	Medtr1g007360.1	early nodulin-related
comp12841_c0_seq1	Medtr1g090050.1
comp12842_c0_seq1	Medtr3g107550.1
comp12845_c0_seq1	Medtr4g063500.1	dessication-induced 1VOC superfamily protein
comp12845_c0_seq2	Medtr4g063500.1	dessication-induced 1VOC superfamily protein
comp12847_c0_seq1	Medtr7g104220.1	GDSL-like Lipase/Acylhydrolase superfamily protein
comp12848_c0_seq1	Medtr3g104730.1
comp12848_c0_seq2	Medtr3g104730.1
comp12849_c0_seq1	AC235756_33.1	alfin-like 1
comp12851_c0_seq1	AC233661_14.1	global transcription factor group B1
comp12853_c0_seq1	Medtr1g106550.1	CLP protease proteolytic subunit 1
comp12857_c0_seq1	Medtr4g130250.1
comp12857_c0_seq2	Medtr4g130250.1
comp12857_c0_seq3	Medtr4g130250.1
comp12859_c0_seq1	Medtr2g088570.1	RING-box 1
comp12860_c0_seq1	Medtr2g085170.1	Protein of unknown function (DUF616)
comp12861_c0_seq1	Medtr2g044600.1
comp12865_c0_seq1	Medtr1g021670.1	Protein of unknown function (DUF616)
comp12866_c0_seq1	Medtr2g028790.1	vesicle-associated membrane protein 726
comp12868_c0_seq1	Medtr7g100630.1	Leucine-rich repeat protein kinase family protein
comp12869_c0_seq1	Medtr7g084970.1	PEBP (phosphatidylethanolamine-binding protein) family protein
comp12869_c0_seq2	Medtr7g084970.1	PEBP (phosphatidylethanolamine-binding protein) family protein
comp1287_c0_seq1	Medtr2g008990.2	metacaspase 1
comp1287_c1_seq1	Medtr2g008990.2	metacaspase 1
comp12870_c0_seq1	Medtr5g013420.1	SU(VAR)3-9 homolog 6
comp12871_c0_seq1	Medtr7g020800.1	Integral membrane HRF1 family protein
comp12872_c0_seq1	Medtr2g009280.1
comp12872_c0_seq2	Medtr2g009280.1
comp12873_c0_seq1	Medtr3g091840.1	Yippee family putative zinc-binding protein
comp12874_c0_seq1	Medtr2g034290.1	NADH-ubiquinone oxidoreductase B8 subunit, putative
comp12876_c0_seq1	Medtr2g014940.1	Ribosomal protein L31
comp12879_c0_seq1	Medtr8g089560.1	RPM1-interacting protein 4 (RIN4) family protein
comp1288_c0_seq1	Medtr4g015760.1	Tetratricopeptide repeat (TPR)-like superfamily protein
comp12882_c0_seq1	Medtr4g127640.1	S-adenosyl-L-methionine-dependent methyltransferases superfamily protein
comp12882_c0_seq2	Medtr4g127640.1	S-adenosyl-L-methionine-dependent methyltransferases superfamily protein
comp12883_c0_seq1	AC232874_1027.1	CYCLIN A3;4
comp12885_c0_seq1	Medtr5g065810.1	PLAC8 family protein
comp12885_c0_seq2	Medtr5g065810.1	PLAC8 family protein
comp12886_c0_seq1	Medtr7g079430.1	UDP-Glycosyltransferase superfamily protein
comp12887_c0_seq1	Medtr8g035490.1
comp12889_c0_seq1	Medtr3g084280.1	Werner syndrome-like exonuclease
comp1289_c0_seq1	Medtr1g009320.1	DNA topoisomerase, type IA, core
comp12893_c0_seq1	Medtr8g075890.1	flavanone 3-hydroxylase
comp12897_c0_seq1	Medtr6g009130.1	NAD(P)-binding Rossmann-fold superfamily protein
comp12897_c0_seq2	Medtr6g009130.1	NAD(P)-binding Rossmann-fold superfamily protein
comp12898_c0_seq1	Medtr4g083440.1	Protein of unknown function (DUF833)
comp12898_c0_seq2	Medtr4g083440.1	Protein of unknown function (DUF833)
comp12898_c0_seq3	Medtr4g083440.1	Protein of unknown function (DUF833)
comp12898_c0_seq4	Medtr4g083440.1	Protein of unknown function (DUF833)
comp12900_c0_seq1	Medtr5g024900.1	NADPH-dependent thioredoxin reductase A
comp12903_c0_seq1	Medtr6g060570.1	Enolase
comp12905_c0_seq1	Medtr1g011850.1	histone H2A protein 9
comp1291_c0_seq1	Medtr2g086890.1
comp12911_c0_seq1	Medtr6g069470.1	Calcium-dependent lipid-binding (CaLB domain) family protein
comp12911_c0_seq2	Medtr6g069470.1	Calcium-dependent lipid-binding (CaLB domain) family protein
comp12916_c0_seq1	Medtr7g083480.1	DHHC-type zinc finger family protein
comp12919_c0_seq1	Medtr7g080530.2	2-phosphoglycolate phosphatase 1
comp12922_c0_seq1	Medtr2g042570.1	inter-alpha-trypsin inhibitor heavy chain-related
comp12925_c0_seq1	Medtr2g099480.1	CTC-interacting domain 4
comp12926_c0_seq1	Medtr5g030900.1
comp12926_c0_seq2	Medtr5g030900.1
comp12927_c0_seq1	Medtr4g059370.1	UDP-Glycosyltransferase superfamily protein
comp12928_c0_seq1	Medtr5g040080.1	kinase interacting family protein
comp12928_c0_seq2	Medtr5g040080.1	kinase interacting family protein
comp12929_c0_seq1	Medtr7g076820.1	RNAhelicase-like 8
comp12931_c0_seq1	Medtr3g098480.1
comp12933_c0_seq1	Medtr8g072360.1	GDA1/CD39 nucleoside phosphatase family protein
comp12935_c0_seq1	Medtr2g074840.1	Leucine-rich repeat transmembrane protein kinase
comp12935_c0_seq2	Medtr2g074840.1	Leucine-rich repeat transmembrane protein kinase
comp12939_c0_seq1	AC225528_33.1	ATP binding;nucleic acid binding;helicases
comp12939_c0_seq2	AC225528_33.1	ATP binding;nucleic acid binding;helicases
comp12939_c0_seq3	AC225528_33.1	ATP binding;nucleic acid binding;helicases
comp12940_c0_seq1	Medtr7g084350.1	S-adenosyl-L-methionine-dependent methyltransferases superfamily protein
comp12940_c0_seq2	Medtr7g084350.1	S-adenosyl-L-methionine-dependent methyltransferases superfamily protein
comp12943_c0_seq1	Medtr4g124050.2	P-glycoprotein 11
comp12946_c0_seq1	Medtr8g014050.1	Protein kinase family protein
comp12947_c0_seq1	Medtr6g069040.1	Aquaporin-like superfamily protein
comp12949_c0_seq1	Medtr7g114300.1	Protein kinase superfamily protein
comp12950_c0_seq1	Medtr1g083700.1	TOPLESS-related 3
comp12952_c0_seq1	Medtr2g059350.1	O-fucosyltransferase family protein
comp12953_c0_seq1	Medtr8g032260.1
comp12954_c0_seq1	Medtr2g094600.1	GATA transcription factor 10
comp12954_c0_seq2	Medtr2g094600.1	GATA transcription factor 10
comp12955_c0_seq1	Medtr6g025090.1	Flavin containing amine oxidoreductase family
comp12956_c0_seq1	Medtr4g048070.1	succinate dehydrogenase 3-2
comp12956_c0_seq2	Medtr4g048070.1	succinate dehydrogenase 3-2
comp12957_c0_seq1	Medtr5g082770.1	F-box family protein with a domain of unknown function (DUF295)
comp12959_c0_seq1	Medtr5g081710.1	Nucleotide-sugar transporter family protein
comp1296_c0_seq1	Medtr3g070380.1	Cytochrome P450 superfamily protein
comp1296_c1_seq1	Medtr3g070380.1	Cytochrome P450 superfamily protein
comp12962_c0_seq1	Medtr7g083500.1	Protein kinase superfamily protein
comp12963_c0_seq1	Medtr8g077480.1	ARM repeat superfamily protein
comp12964_c0_seq1	Medtr7g081040.2	SNARE-like superfamily protein
comp12964_c0_seq2	Medtr7g081040.1	SNARE-like superfamily protein
comp12965_c0_seq1	Medtr4g027070.1
comp12966_c0_seq1	Medtr8g075010.1	Eukaryotic aspartyl protease family protein
comp12968_c0_seq1	Medtr7g112580.1	Plant invertase/pectin methylesterase inhibitor superfamily
comp12969_c0_seq1	Medtr7g108520.1	Transducin/WD40 repeat-like superfamily protein
comp1297_c0_seq1	Medtr5g085880.1
comp1297_c0_seq2	Medtr5g085880.1
comp12970_c0_seq1	Medtr8g104410.1	zinc finger protein-related
comp12971_c0_seq1	Medtr2g034910.1
comp12972_c0_seq1	Medtr3g031470.1	S-locus lectin protein kinase family protein
comp12974_c0_seq1	Medtr7g103830.1	HhH-GPD base excision DNA repair family protein
comp12975_c0_seq1	Medtr5g018600.1	Tetratricopeptide repeat (TPR)-like superfamily protein
comp12976_c0_seq1	Medtr8g011530.1	asparaginyl-tRNA synthetase 2
comp12978_c0_seq1	Medtr7g083790.1	phosphate transporter 3;1
comp12979_c0_seq1	Medtr6g087040.1	sugar transporter 14
comp12979_c0_seq2	Medtr8g102860.1	sugar transporter 14
comp12979_c0_seq3	Medtr8g102860.1	sugar transporter 14
comp12981_c0_seq1	Medtr2g035080.1	Protein of unknown function (DUF789)
comp12982_c0_seq1	Medtr4g116480.1	RING/U-box superfamily protein
comp12983_c0_seq1	Medtr1g104850.1	Leucine-rich repeat (LRR) family protein
comp12983_c0_seq2	Medtr1g104850.1	Leucine-rich repeat (LRR) family protein
comp12984_c0_seq1	Medtr3g107390.1	RNA-dependent RNA polymerase 6
comp12985_c0_seq1	Medtr8g092360.1	ubiquitin-specific protease 27
comp12986_c0_seq1	Medtr2g062640.1	NRAMP metal ion transporter family protein
comp12988_c0_seq1	Medtr5g096290.1	Kinase-related protein of unknown function (DUF1296)
comp12989_c0_seq1	Medtr7g113520.1	P-loop containing nucleoside triphosphate hydrolases superfamily protein
comp12990_c0_seq1	Medtr1g080390.1	RNA-binding (RRM/RBD/RNP motifs) family protein
comp12993_c0_seq1	Medtr1g110350.1	Cysteinyl-tRNA synthetase, class Ia family protein
comp12994_c0_seq1	Medtr7g082680.1
comp12995_c0_seq1	Medtr5g059100.1	glycine-rich protein
comp12996_c0_seq1	Medtr4g116570.1	D111/G-patch domain-containing protein
comp12998_c0_seq1	Medtr5g020050.1	succinate dehydrogenase 1-1
comp13000_c0_seq1	Medtr7g098470.1
comp13000_c0_seq2	Medtr7g098470.1
comp13003_c0_seq1	AC231338_8.1	nucleotide binding;nucleic acid binding
comp1301_c0_seq1	Medtr5g043450.1	Tetratricopeptide repeat (TPR)-like superfamily protein
comp13011_c0_seq1	Medtr5g026740.1	acyl-CoA-binding protein 6
comp13012_c0_seq1	Medtr5g016560.1	Rer1 family protein
comp13016_c0_seq1	AC225458_90.1	Cox19-like CHCH family protein
comp13018_c0_seq1	Medtr5g034790.1	RING/U-box superfamily protein
comp1302_c0_seq1	Medtr2g020710.1	Major facilitator superfamily protein
comp13020_c0_seq1	Medtr5g093570.1	PYRIMIDINE B
comp13022_c0_seq1	Medtr7g078840.1	F-box family protein
comp13023_c0_seq1	Medtr5g037230.1	short hypocotyl in white light1
comp13024_c0_seq1	Medtr1g023590.1	Ribosomal protein L13 family protein
comp13025_c0_seq1	Medtr3g072680.1	Pyridoxal phosphate (PLP)-dependent transferases superfamily protein
comp13026_c0_seq1	Medtr2g094460.1	SAND family protein
comp13029_c0_seq1	Medtr6g008500.1	cytochrome P450, family 82, subfamily C, polypeptide 4
comp13030_c0_seq1	Medtr4g027050.1	vesicle associated protein
comp13031_c0_seq1	Medtr2g005450.1	Protein kinase superfamily protein
comp13033_c0_seq1	Medtr1g072530.1
comp13033_c0_seq2	Medtr1g072530.1
comp13034_c0_seq1	Medtr7g093640.1
comp13035_c0_seq1	Medtr5g071810.1	Clathrin, heavy chain
comp13037_c0_seq1	Medtr2g082930.1
comp13039_c0_seq1	Medtr7g069930.1
comp1304_c0_seq1	Medtr7g045280.1	structural constituent of nuclear pore
comp1304_c0_seq2	Medtr7g045280.1	structural constituent of nuclear pore
comp13040_c0_seq1	Medtr5g097280.1	photosystem II light harvesting complex gene 2.1
comp13041_c0_seq1	Medtr1g082760.1	NAD(P)-binding Rossmann-fold superfamily protein
comp13041_c0_seq2	Medtr1g082760.1	NAD(P)-binding Rossmann-fold superfamily protein
comp13045_c0_seq1	Medtr7g111130.1	DEAD box RNA helicase (RH3)
comp13048_c0_seq1	AC233685_17.1	abscisic acid (aba)-deficient 4
comp13049_c0_seq1	AC140545_18.1	RAB GTPase homolog A1F
comp1305_c0_seq1	Medtr8g066220.1	P-loop containing nucleoside triphosphate hydrolases superfamily protein
comp13050_c0_seq1	Medtr5g077260.1
comp13051_c0_seq1	Medtr4g093650.1	RNA-binding KH domain-containing protein
comp13053_c0_seq1	Medtr3g072870.1	like AUX1 3
comp13054_c0_seq1	Medtr2g009190.1	minichromosome maintenance 9
comp13054_c0_seq2	Medtr2g009190.1	minichromosome maintenance 9
comp13055_c0_seq1	Medtr4g079850.2	ATP synthase protein I -related
comp13056_c0_seq1	Medtr3g076540.1	FUS3-complementing gene 2
comp13056_c0_seq2	Medtr3g076540.1	FUS3-complementing gene 2
comp13057_c0_seq1	Medtr7g078020.1
comp13060_c0_seq1	Medtr1g101340.1	FAR1-related sequence 5
comp13060_c0_seq2	Medtr1g101340.1	FAR1-related sequence 5
comp13065_c0_seq1	Medtr5g096780.1
comp13065_c0_seq2	Medtr5g096780.1
comp13069_c0_seq1	Medtr4g049540.1	B-cell receptor-associated 31-like
comp1307_c0_seq1	Medtr2g081070.1	myosin 2
comp13072_c0_seq1	Medtr7g031440.1	Uncharacterised protein family (UPF0041)
comp13072_c0_seq2	Medtr7g031440.1	Uncharacterised protein family (UPF0041)
comp13073_c0_seq2	Medtr7g010900.1	CBS domain-containing protein with a domain of unknown function (DUF21)
comp13075_c0_seq1	Medtr3g078610.1	elongation factor P (EF-P) family protein
comp13078_c0_seq1	Medtr3g117880.1	minichromosome maintenance 10
comp13079_c0_seq1	Medtr7g085070.1	Aquaporin-like superfamily protein
comp13080_c0_seq1	Medtr8g078370.1	vacuolar ATP synthase subunit H family protein
comp13080_c0_seq2	Medtr8g078370.1	vacuolar ATP synthase subunit H family protein
comp13082_c0_seq1	Medtr1g043430.1	basic helix-loop-helix (bHLH) DNA-binding superfamily protein
comp13083_c0_seq1	Medtr7g099610.1	Histone superfamily protein
comp13084_c0_seq1	Medtr8g088060.1	Ribosomal protein S27a / Ubiquitin family protein
comp13085_c0_seq1	Medtr2g037850.1	PA-domain containing subtilase family protein
comp13086_c0_seq1	Medtr8g107000.1	protein tyrosine kinase family protein
comp13088_c0_seq1	Medtr3g105690.1	glutamine dumper 3
comp13089_c0_seq1	Medtr2g012570.2	Protein of unknown function (DUF707)
comp13089_c0_seq2	Medtr2g012570.2	Protein of unknown function (DUF707)
comp13090_c0_seq1	Medtr5g098480.1
comp13091_c0_seq1	Medtr2g008220.1	UDP-Glycosyltransferase superfamily protein
comp13092_c0_seq1	Medtr2g015680.1	ribosomal protein S27
comp13092_c0_seq2	Medtr2g015680.1	ribosomal protein S27
comp13094_c0_seq1	Medtr3g084340.1	S-adenosyl-L-homocysteine hydrolase
comp13096_c0_seq1	Medtr3g100330.1	Chaperone DnaJ-domain superfamily protein
comp13097_c0_seq1	Medtr7g016900.1
comp131_c0_seq1	Medtr5g077500.1
comp13100_c0_seq1	AC235488_34.1	RNA methyltransferase family protein
comp13102_c0_seq1	Medtr2g084800.1
comp13103_c0_seq1	Medtr3g105330.1	copper transporter 5
comp13104_c0_seq1	Medtr7g108560.1	Heavy metal transport/detoxification superfamily protein
comp13105_c0_seq1	Medtr4g071180.1	Histone superfamily protein
comp13105_c0_seq2	Medtr4g071180.1	Histone superfamily protein
comp13109_c0_seq1	Medtr1g018200.2	beta-galactosidase 12
comp13109_c0_seq2	Medtr1g018200.2	beta-galactosidase 12
comp13109_c1_seq1	Medtr1g018200.2	beta-galactosidase 12
comp13110_c0_seq1	Medtr7g109150.1	ethylene response sensor 1
comp13111_c0_seq1	Medtr4g123810.1	S-adenosylmethionine synthetase family protein
comp13112_c0_seq1	Medtr3g104950.1	photosystem II subunit X
comp13114_c0_seq1	Medtr5g088270.1	5\'-AMP-activated protein kinase beta-2 subunit protein
comp13115_c0_seq1	Medtr5g043660.1	nodulin-related protein 1
comp13118_c0_seq1	Medtr7g108610.1	heat shock factor binding protein
comp13120_c0_seq1	Medtr8g068220.1	tRNA/rRNA methyltransferase (SpoU) family protein
comp13121_c0_seq1	Medtr7g110030.1	mRNA capping enzyme family protein
comp13122_c0_seq1	Medtr3g055200.1	syntaxin of plants 52
comp13122_c0_seq2	Medtr3g055200.1	syntaxin of plants 52
comp13124_c0_seq1	Medtr1g085070.1	Pectinacetylesterase family protein
comp13125_c0_seq1	Medtr4g093860.1
comp13126_c0_seq1	Medtr5g041010.1	Ribonuclease T2 family protein
comp13127_c0_seq1	Medtr4g125010.1	Protein of unknown function (DUF1677)
comp13128_c0_seq1	Medtr4g015010.1
comp1313_c0_seq1	Medtr5g015750.1
comp13130_c0_seq1	Medtr3g091200.1	RING/U-box superfamily protein
comp13131_c0_seq1	AC225507_21.1	Transducin/WD40 repeat-like superfamily protein
comp13133_c0_seq1	Medtr5g088750.1	Ubiquitin-associated/translation elongation factor EF1B protein
comp13134_c0_seq1	Medtr7g090930.1
comp13135_c0_seq1	Medtr3g107420.1	DEAD/DEAH box RNA helicase family protein
comp13135_c0_seq2	Medtr3g107420.1	DEAD/DEAH box RNA helicase family protein
comp13136_c0_seq1	Medtr1g015700.1	Chalcone-flavanone isomerase family protein
comp13137_c0_seq1	Medtr7g111690.1	Protein kinase superfamily protein
comp13138_c0_seq1	Medtr5g024730.1	RING/U-box superfamily protein
comp13141_c0_seq1	Medtr8g030430.1	ubiquitin-conjugating enzyme 5
comp13142_c0_seq1	Medtr4g121910.1	zinc knuckle (CCHC-type) family protein
comp13144_c0_seq1	Medtr8g095470.1	VQ motif-containing protein
comp13145_c0_seq1	Medtr1g075800.1	Calcium-binding EF-hand family protein
comp13145_c0_seq2	Medtr1g075800.1	Calcium-binding EF-hand family protein
comp13148_c0_seq1	Medtr7g113360.1	zinc finger (Ran-binding) family protein
comp1315_c0_seq1	Medtr4g070360.1	NmrA-like negative transcriptional regulator family protein
comp13151_c0_seq1	Medtr5g088320.1	calmodulin 5
comp13152_c0_seq1	Medtr4g124560.1	RAS associated with diabetes protein 51
comp13154_c0_seq1	Medtr5g015840.1
comp13155_c0_seq1	Medtr5g039130.1	RNA-binding (RRM/RBD/RNP motifs) family protein
comp13157_c0_seq1	Medtr2g034090.1	ATP-citrate lyase B-1
comp13158_c0_seq1	Medtr2g015690.1	alpha/beta-Hydrolases superfamily protein
comp13160_c0_seq1	Medtr6g012170.1	Oxidoreductase, zinc-binding dehydrogenase family protein
comp13165_c0_seq1	Medtr5g010650.1	myb domain protein 3r-5
comp13165_c0_seq2	Medtr5g010650.1	myb domain protein 3r-5
comp13165_c0_seq3	Medtr5g010650.1	myb domain protein 3r-5
comp13168_c0_seq1	Medtr8g104930.1	plant UBX domain-containing protein 2
comp13168_c0_seq2	Medtr8g104930.1	plant UBX domain-containing protein 2
comp13169_c0_seq1	Medtr7g070530.1	methyltransferases
comp1317_c0_seq1	Medtr5g042590.1	Argonaute family protein
comp1317_c1_seq1	Medtr5g042590.1	Argonaute family protein
comp13170_c0_seq1	Medtr4g130530.1	Translation initiation factor 3 protein
comp13170_c0_seq2	Medtr4g130530.1	Translation initiation factor 3 protein
comp13170_c0_seq3	Medtr4g130530.1	Translation initiation factor 3 protein
comp13173_c0_seq1	Medtr5g011850.1	Calcium-binding EF-hand family protein
comp13175_c0_seq2	Medtr8g091930.1
comp13176_c0_seq1	Medtr8g085630.1	Amino acid permease family protein
comp13178_c0_seq1	Medtr4g014920.3	mRNA capping enzyme family protein
comp13179_c0_seq1	Medtr4g130300.1	Ribosomal protein L35
comp13180_c0_seq1	Medtr8g102540.2	initiator tRNA phosphoribosyl transferase family protein
comp13184_c0_seq1	Medtr8g068220.1	tRNA/rRNA methyltransferase (SpoU) family protein
comp13185_c0_seq1	Medtr7g098900.1	Transducin/WD40 repeat-like superfamily protein
comp13186_c0_seq1	Medtr8g083100.1	winged-helix DNA-binding transcription factor family protein
comp13188_c0_seq1	Medtr1g083020.1	lipoxygenase 1
comp13192_c0_seq1	AC146550_1006.1	Ribosomal S17 family protein
comp13193_c0_seq1	Medtr8g072560.1	Auxin efflux carrier family protein
comp13194_c0_seq1	Medtr7g030060.1	transferases;sulfuric ester hydrolases;catalytics;transferases
comp13202_c0_seq1	Medtr1g116820.1
comp13203_c0_seq1	Medtr3g014680.1
comp13204_c0_seq1	Medtr7g010580.1	GAST1 protein homolog 4
comp13206_c0_seq1	Medtr8g107110.1	Calcium-binding EF-hand family protein
comp13209_c0_seq1	Medtr3g005230.1	Basic-leucine zipper (bZIP) transcription factor family protein
comp13209_c0_seq2	Medtr3g005230.1	Basic-leucine zipper (bZIP) transcription factor family protein
comp13210_c0_seq1	Medtr8g102840.1	Exostosin family protein
comp13212_c0_seq1	Medtr2g104140.3	TOPLESS-related 1
comp13215_c0_seq1	Medtr4g122830.1
comp13216_c0_seq1	Medtr7g108100.1
comp13218_c0_seq1	Medtr3g106140.1	ARM repeat superfamily protein
comp13219_c0_seq1	Medtr2g005870.1
comp13220_c0_seq1	Medtr3g118350.2
comp13221_c0_seq1	Medtr5g082000.1	eukaryotic translation initiation factor 2
comp13225_c0_seq1	Medtr4g120130.1	multifunctional protein 2
comp13226_c0_seq1	AC233577_41.1	AMMECR1 family
comp13226_c0_seq2	AC233577_41.1	AMMECR1 family
comp1323_c0_seq1	Medtr4g133650.1
comp13231_c0_seq1	Medtr2g033060.1	ubiquitin protein ligase 6
comp13232_c0_seq1	Medtr1g016390.1	Protein of unknown function (DUF778)
comp13234_c0_seq1	Medtr5g068940.1	P-loop containing nucleoside triphosphate hydrolases superfamily protein
comp13234_c0_seq2	Medtr5g068940.1	P-loop containing nucleoside triphosphate hydrolases superfamily protein
comp13234_c0_seq3	Medtr5g068940.1	P-loop containing nucleoside triphosphate hydrolases superfamily protein
comp13234_c0_seq4	Medtr5g068940.1	P-loop containing nucleoside triphosphate hydrolases superfamily protein
comp13235_c0_seq1	AC225507_38.1	ENTH/VHS/GAT family protein
comp13236_c0_seq1	Medtr6g069830.1
comp13236_c0_seq2	Medtr6g069830.1
comp13237_c0_seq1	Medtr4g098150.1	translocon at the inner envelope membrane of chloroplasts 20-IV
comp13238_c0_seq1	Medtr5g061860.1	slufate transporter 2;1
comp13238_c0_seq2	Medtr5g061860.1	slufate transporter 2;1
comp13239_c0_seq1	Medtr2g102330.1	Pentatricopeptide repeat (PPR-like) superfamily protein
comp13240_c0_seq1	Medtr2g096380.1	myb domain protein 48
comp13240_c0_seq2	Medtr2g096380.1	myb domain protein 48
comp13240_c0_seq3	Medtr2g096380.3	myb domain protein 48
comp13241_c0_seq1	Medtr5g041010.1	Ribonuclease T2 family protein
comp13242_c0_seq1	Medtr4g108370.1	TCP family transcription factor
comp13243_c0_seq1	Medtr3g117700.2	Phosphorylase superfamily protein
comp13244_c0_seq1	Medtr3g099400.1	VQ motif-containing protein
comp13245_c0_seq1	Medtr7g070240.1	binding
comp13246_c0_seq1	Medtr8g085700.1
comp13250_c0_seq1	Medtr7g100550.1	Tetratricopeptide repeat (TPR)-like superfamily protein
comp13251_c0_seq1	Medtr5g099010.1	O-fucosyltransferase family protein
comp13252_c0_seq1	Medtr1g014110.1
comp13253_c0_seq1	Medtr5g044730.1
comp13255_c0_seq1	Medtr2g009660.1
comp13257_c0_seq1	Medtr5g026620.1	alternative oxidase 1A
comp13258_c0_seq1	Medtr3g029530.1	Tetratricopeptide repeat (TPR)-like superfamily protein
comp13266_c0_seq1	Medtr3g085490.1	Ribosomal protein L22p/L17e family protein
comp13266_c0_seq2	Medtr3g085490.1	Ribosomal protein L22p/L17e family protein
comp13267_c0_seq1	Medtr4g115330.1	Raffinose synthase family protein
comp13269_c0_seq1	Medtr5g067140.1	Tetratricopeptide repeat (TPR)-like superfamily protein
comp13270_c0_seq1	AC233576_28.1	RH39
comp13271_c0_seq1	Medtr7g102310.1	Rhodanese/Cell cycle control phosphatase superfamily protein
comp13272_c0_seq1	Medtr2g021330.1	mitogen-activated protein kinase 16
comp13272_c0_seq2	Medtr2g021330.1	mitogen-activated protein kinase 16
comp13274_c0_seq1	Medtr8g086640.1	histone H2A 12
comp13275_c0_seq1	Medtr4g116100.1	Protein Transporter, Pam16
comp13277_c0_seq1	Medtr3g070330.1	Yippee family putative zinc-binding protein
comp13279_c0_seq1	Medtr2g088460.1
comp13279_c0_seq2	Medtr2g088460.1
comp13281_c0_seq1	Medtr4g092750.1	NAD(P)-linked oxidoreductase superfamily protein
comp13285_c0_seq1	Medtr3g069190.1	Aldolase-type TIM barrel family protein
comp13286_c0_seq1	Medtr6g012370.1	ARID/BRIGHT DNA-binding domain;ELM2 domain protein
comp13289_c0_seq1	Medtr3g099350.1
comp13290_c0_seq1	Medtr8g095450.1	SNARE-like superfamily protein
comp13291_c0_seq1	Medtr7g110030.1	mRNA capping enzyme family protein
comp13293_c0_seq1	Medtr1g082730.1
comp13294_c0_seq1	Medtr2g020800.2	2-oxoglutarate (2OG) and Fe(II)-dependent oxygenase superfamily protein
comp13296_c0_seq1	Medtr4g077940.1	Target of Myb protein 1
comp13299_c0_seq1	Medtr4g131920.1	sucrose-proton symporter 2
comp133_c0_seq1	Medtr1g019560.1
comp13300_c0_seq1	Medtr5g069050.1	Aldolase superfamily protein
comp13301_c0_seq1	Medtr5g025500.1	SWIB/MDM2 domain superfamily protein
comp13302_c0_seq1	Medtr1g066550.1	C2H2-like zinc finger protein
comp13305_c0_seq1	Medtr4g032220.1	P-loop containing nucleoside triphosphate hydrolases superfamily protein
comp13307_c0_seq1	Medtr5g086730.1	zinc knuckle (CCHC-type) family protein
comp13307_c1_seq1	Medtr5g086730.1	zinc knuckle (CCHC-type) family protein
comp13307_c1_seq2	Medtr5g086730.1	zinc knuckle (CCHC-type) family protein
comp13308_c0_seq1	Medtr1g092900.1	Single-stranded nucleic acid binding R3H protein
comp13310_c0_seq1	Medtr2g069400.1
comp13311_c0_seq1	Medtr3g106310.1	Ribosomal protein L39 family protein
comp13314_c0_seq1	Medtr8g104410.1	zinc finger protein-related
comp13317_c0_seq1	Medtr4g084180.1	sulfiredoxin
comp13317_c0_seq2	Medtr4g084180.1	sulfiredoxin
comp13318_c0_seq1	Medtr8g073120.1	RING/U-box superfamily protein
comp13319_c0_seq1	Medtr6g041980.1	NAD(P)-binding Rossmann-fold superfamily protein
comp13319_c0_seq2	Medtr6g041980.1	NAD(P)-binding Rossmann-fold superfamily protein
comp13320_c0_seq1	Medtr5g055210.2	agenet domain-containing protein / bromo-adjacent homology (BAH) domain-containing protein
comp13321_c0_seq1	Medtr6g060230.1	Leucine-rich repeat protein kinase family protein
comp13324_c0_seq1	Medtr3g049240.1	spermidine hydroxycinnamoyl transferase
comp13325_c0_seq1	Medtr4g078240.1
comp13327_c0_seq1	Medtr4g113150.1	RNA-binding (RRM/RBD/RNP motifs) family protein
comp13332_c0_seq1	Medtr5g070490.1	NB-ARC domain-containing disease resistance protein
comp13334_c0_seq1	Medtr6g092820.1	high-affinity K+ transporter 1
comp13335_c0_seq1	AC233685_96.1	AP2/B3-like transcriptional factor family protein
comp13335_c0_seq2	AC233685_96.1	AP2/B3-like transcriptional factor family protein
comp13336_c0_seq1	Medtr7g060910.1	Protein of unknown function (DUF819)
comp13336_c0_seq2	Medtr7g060910.1	Protein of unknown function (DUF819)
comp13337_c0_seq1	Medtr3g092550.1	CTC-interacting domain 12
comp13337_c0_seq2	Medtr3g092510.1	CTC-interacting domain 11
comp1334_c0_seq1	Medtr5g005570.1	gibberellin 2-oxidase 8
comp13340_c0_seq1	Medtr4g133100.1
comp13343_c0_seq1	Medtr8g105740.1	UDP-Glycosyltransferase / trehalose-phosphatase family protein
comp13344_c0_seq1	Medtr5g027030.1	growth-regulating factor 2
comp13345_c0_seq1	Medtr4g130970.1	BTB/POZ domain with WD40/YVTN repeat-like protein
comp13346_c0_seq1	Medtr4g061080.1	Cysteine proteinases superfamily protein
comp13349_c0_seq1	Medtr1g075990.1	Protein of unknown function (DUF640)
comp1335_c0_seq1	Medtr5g008600.1	Pentatricopeptide repeat (PPR) superfamily protein
comp1335_c1_seq1	Medtr5g008600.1	Pentatricopeptide repeat (PPR) superfamily protein
comp13352_c0_seq1	Medtr4g116420.1	DNA-binding protein phosphatase 1
comp13353_c0_seq1	Medtr5g080650.1	sec7 domain-containing protein
comp13358_c0_seq1	Medtr1g019810.1	succinate dehydrogenase 5
comp13360_c0_seq1	Medtr3g099470.1	Seryl-tRNA synthetase
comp13361_c0_seq1	Medtr1g082900.1	Domain of unknown function (DUF1995)
comp13362_c0_seq1	Medtr3g093330.1	double-stranded DNA binding
comp13363_c0_seq1	Medtr3g008540.1	co-factor for nitrate, reductase and xanthine dehydrogenase 7
comp13366_c0_seq1	Medtr4g124910.2	chaperonin 20
comp13366_c0_seq2	Medtr4g124910.2	chaperonin 20
comp13366_c0_seq3	Medtr4g124910.2	chaperonin 20
comp13368_c0_seq1	Medtr8g038220.2	annexin 8
comp13369_c0_seq1	Medtr7g114960.1	HXXXD-type acyl-transferase family protein
comp1337_c0_seq1	Medtr8g074900.1	RING/U-box superfamily protein
comp13370_c0_seq1	Medtr4g016940.1	Plant protein of unknown function (DUF828)
comp13371_c0_seq1	Medtr2g096660.1	UDP-glucuronic acid decarboxylase 3
comp13374_c0_seq1	Medtr2g083220.1	Ypt/Rab-GAP domain of gyp1p superfamily protein
comp13375_c0_seq1	Medtr3g101010.1	Serine protease inhibitor (SERPIN) family protein
comp13375_c0_seq2	Medtr3g101010.1	Serine protease inhibitor (SERPIN) family protein
comp13377_c0_seq1	Medtr1g075900.1	S-adenosyl-L-methionine-dependent methyltransferases superfamily protein
comp13377_c0_seq2	Medtr1g075900.1	S-adenosyl-L-methionine-dependent methyltransferases superfamily protein
comp13378_c0_seq1	Medtr2g085090.1	Ribosomal protein S10p/S20e family protein
comp13379_c0_seq1	Medtr7g030020.1	Pyridoxamine 5\'-phosphate oxidase family protein
comp13379_c0_seq2	Medtr7g030020.1	Pyridoxamine 5\'-phosphate oxidase family protein
comp13383_c0_seq1	Medtr5g093770.1	Co-chaperone GrpE family protein
comp13384_c0_seq2	Medtr2g006070.2	Protein of unknown function (DUF803)
comp13385_c0_seq1	Medtr1g082650.1	Heavy metal transport/detoxification superfamily protein
comp13386_c0_seq1	Medtr4g100900.1	Ribosomal protein S30 family protein
comp13387_c0_seq1	Medtr4g090970.1	Calmodulin-binding protein
comp13387_c0_seq2	Medtr4g090970.1	Calmodulin-binding protein
comp13387_c0_seq3	Medtr4g090970.1	Calmodulin-binding protein
comp13387_c0_seq4	Medtr4g090970.1	Calmodulin-binding protein
comp13388_c0_seq1	Medtr3g085490.1	Ribosomal protein L22p/L17e family protein
comp1339_c0_seq1	Medtr1g075890.1	zinc finger (CCCH-type) family protein
comp13390_c0_seq1	Medtr2g095800.1	xyloglucan endotransglucosylase/hydrolase 32
comp13391_c0_seq1	Medtr4g101020.1	plant VAP homolog 12
comp13392_c0_seq1	Medtr3g071300.1	RING/U-box superfamily protein
comp13395_c0_seq1	Medtr1g018420.1	salt tolerance zinc finger
comp13396_c0_seq1	Medtr2g027090.1	binding
comp13398_c0_seq1	Medtr7g084620.1	S-adenosyl-L-methionine-dependent methyltransferases superfamily protein
comp134_c0_seq1	Medtr3g060280.3	cellulose synthase like E1
comp134_c1_seq1	Medtr3g060240.1	cellulose synthase like E1
comp13400_c0_seq1	Medtr1g011800.1	Protein of unknown function, DUF642
comp13403_c0_seq1	Medtr5g095910.1	LRR and NB-ARC domains-containing disease resistance protein
comp13406_c0_seq1	Medtr3g087700.1	Protein of unknown function (DUF581)
comp13407_c0_seq1	Medtr8g035610.1	HAL3-like protein A
comp13409_c0_seq1	Medtr5g078040.1	HSP20-like chaperones superfamily protein
comp13410_c0_seq1	Medtr8g070510.1	Calcium-binding EF-hand family protein
comp13412_c0_seq1	Medtr4g130680.1	ATP phosphoribosyl transferase 2
comp13415_c0_seq1	Medtr5g071240.1	SELT-like protein precursor
comp13416_c0_seq1	Medtr6g005390.2	sirohydrochlorin ferrochelatase B
comp13416_c0_seq2	Medtr6g005390.2	sirohydrochlorin ferrochelatase B
comp1342_c0_seq1	Medtr1g059310.1
comp13421_c0_seq1	Medtr5g072020.1	long-chain base1
comp13422_c0_seq1	Medtr5g012590.1	Nucleotide-diphospho-sugar transferases superfamily protein
comp13423_c0_seq1	Medtr2g007780.1	Ribosomal protein L10 family protein
comp13424_c0_seq1	Medtr3g098380.1	respiratory burst oxidase homologue D
comp13425_c0_seq1	Medtr1g072780.1	Tudor/PWWP/MBT superfamily protein
comp13425_c0_seq2	Medtr1g072780.1	Tudor/PWWP/MBT superfamily protein
comp13425_c0_seq3	Medtr1g072780.1	Tudor/PWWP/MBT superfamily protein
comp13426_c0_seq1	Medtr4g124770.1
comp13427_c0_seq1	Medtr5g087700.1	Pyridine nucleotide-disulphide oxidoreductase family protein
comp13428_c0_seq1	Medtr2g013780.1	Protein of unknown function (DUF506)
comp1343_c0_seq1	Medtr2g019150.1
comp13430_c0_seq1	Medtr5g026530.1
comp13431_c0_seq1	Medtr7g065600.1	glutathione S-transferase TAU 8
comp13431_c0_seq2	Medtr7g065720.1	glutathione S-transferase tau 7
comp13435_c0_seq1	Medtr5g094130.1	ATPase, V0 complex, subunit E
comp13435_c0_seq2	Medtr5g094130.1	ATPase, V0 complex, subunit E
comp13437_c0_seq1	Medtr5g018570.1	Protein kinase superfamily protein
comp1344_c0_seq1	Medtr8g069140.1	SMAD/FHA domain-containing protein
comp13441_c0_seq1	Medtr4g016960.1	Stress induced protein
comp13442_c0_seq1	Medtr3g010310.1	temperature sensing protein-related
comp13443_c0_seq1	Medtr7g035020.2	RING/FYVE/PHD zinc finger superfamily protein
comp13444_c0_seq1	Medtr2g021070.1	BSD domain-containing protein
comp13445_c0_seq1	Medtr4g083690.1	Cyclin family protein
comp13446_c0_seq1	Medtr3g071950.1
comp13447_c0_seq1	Medtr3g117270.1	PHD finger family protein / bromo-adjacent homology (BAH) domain-containing protein
comp13448_c0_seq1	Medtr3g084440.1	Pentatricopeptide repeat (PPR) superfamily protein
comp13453_c0_seq1	Medtr7g069970.1
comp13455_c0_seq1	Medtr3g051430.1
comp13456_c0_seq1	Medtr2g027800.1	Homeodomain-like superfamily protein
comp13457_c0_seq1	Medtr8g038220.2	annexin 8
comp13457_c0_seq2	Medtr8g038220.2	annexin 8
comp13458_c0_seq1	Medtr6g013150.1	Domain of unknown function (DUF3598)
comp13459_c0_seq1	Medtr1g009010.1	non-ATPase subunit 9
comp13460_c0_seq1	Medtr3g108890.1
comp13461_c0_seq1	Medtr2g094570.1	auxin response factor 10
comp13461_c0_seq2	Medtr2g094570.1	auxin response factor 10
comp13463_c0_seq1	Medtr4g093580.2	beta-ureidopropionase
comp13463_c0_seq2	Medtr4g093570.1	beta-ureidopropionase
comp13464_c0_seq1	Medtr1g086350.1	Protein phosphatase 2C family protein
comp13464_c0_seq2	Medtr1g086350.1	Protein phosphatase 2C family protein
comp13465_c0_seq1	Medtr6g029230.1	novel cap-binding protein
comp13466_c0_seq1	Medtr3g070940.1	Clathrin, heavy chain
comp13467_c0_seq1	Medtr4g071180.1	Histone superfamily protein
comp13467_c0_seq2	Medtr4g071180.1	Histone superfamily protein
comp13468_c0_seq1	Medtr4g053120.1	ferredoxin 3
comp13468_c0_seq2	Medtr4g053120.1	ferredoxin 3
comp13468_c0_seq3	Medtr4g053120.1	ferredoxin 3
comp13471_c0_seq1	Medtr5g029470.1	Homeodomain-like superfamily protein
comp13472_c0_seq1	Medtr4g014960.1	defective in exine formation protein (DEX1)
comp13475_c0_seq1	Medtr1g082570.1	nucleotide repair protein, putative
comp13475_c0_seq2	Medtr1g082570.1	nucleotide repair protein, putative
comp13475_c0_seq3	Medtr1g082570.1	nucleotide repair protein, putative
comp13476_c0_seq1	Medtr2g076300.1
comp13477_c0_seq1	Medtr2g008580.1	Bifunctional inhibitor/lipid-transfer protein/seed storage 2S albumin superfamily protein
comp13480_c0_seq1	Medtr2g102290.1	Heat shock protein 70 (Hsp 70) family protein
comp13483_c0_seq1	Medtr8g074100.1
comp13486_c0_seq1	AC233676_19.1	Caleosin-related family protein
comp13487_c0_seq1	Medtr7g036980.1	Protein of unknown function, DUF593
comp13488_c0_seq1	Medtr5g061340.1	electron carriers;protein disulfide oxidoreductases
comp13490_c0_seq1	Medtr8g023650.1
comp13490_c0_seq2	Medtr8g023650.1
comp13491_c0_seq1	Medtr4g131330.1	non-intrinsic ABC protein 10
comp13492_c0_seq1	Medtr4g114730.1	plant-specific transcription factor YABBY family protein
comp13492_c0_seq2	Medtr4g114730.1	plant-specific transcription factor YABBY family protein
comp13493_c0_seq1	Medtr5g022710.1	E3 ubiquitin ligase SCF complex subunit SKP1/ASK1 family protein
comp13494_c0_seq1	Medtr1g089750.1	methyl-CPG-binding domain 4
comp13495_c0_seq1	Medtr2g104130.1	Calcium-binding EF-hand family protein
comp13495_c0_seq2	Medtr2g104130.1	Calcium-binding EF-hand family protein
comp13496_c0_seq1	Medtr3g103960.1	CCCH-type zinc finger family protein
comp13497_c0_seq1	Medtr5g010800.1	phloem protein 2-A12
comp13498_c0_seq1	Medtr7g093630.1
comp13499_c0_seq1	Medtr6g054960.1	methyl-CPG-binding domain 7
comp13505_c0_seq1	Medtr4g051000.1
comp13506_c0_seq1	Medtr2g097770.1
comp13507_c0_seq1	Medtr7g104580.2	Phospholipid/glycerol acyltransferase family protein
comp13512_c0_seq1	Medtr3g105580.1	hydroxyproline-rich glycoprotein family protein
comp13513_c0_seq1	Medtr3g069410.1	DA1-related protein 2
comp13513_c0_seq2	Medtr1g021100.1	ADR1-like 1
comp13518_c0_seq1	Medtr5g036560.1
comp13520_c0_seq1	Medtr7g088540.1	Transducin/WD40 repeat-like superfamily protein
comp13522_c0_seq1	Medtr6g059920.1	RmlC-like cupins superfamily protein
comp13524_c0_seq1	Medtr5g069490.1	Transcription factor GTE6
comp13525_c0_seq1	Medtr8g102180.1	SNARE-like superfamily protein
comp13528_c0_seq1	Medtr2g039690.1	nucleosome assembly protein 1;2
comp13528_c0_seq2	Medtr2g039690.1	nucleosome assembly protein 1;2
comp13529_c0_seq1	Medtr7g037070.1	AAA-ATPase 1
comp13530_c0_seq1	Medtr5g018250.1	Reticulan like protein B13
comp13530_c0_seq2	Medtr5g018250.1	Reticulan like protein B13
comp13531_c0_seq1	Medtr4g061090.1	vacuolar proton ATPase A1
comp13532_c0_seq1	Medtr3g109090.2	RNA-binding (RRM/RBD/RNP motifs) family protein
comp13535_c0_seq1	Medtr5g080680.1	highly ABA-induced PP2C gene 2
comp13537_c0_seq1	Medtr2g093680.1	PDI-like 5-1
comp13538_c0_seq1	Medtr3g114570.1	Class II aaRS and biotin synthetases superfamily protein
comp13539_c0_seq1	Medtr5g097180.1	serine carboxypeptidase-like 50
comp13540_c0_seq1	Medtr5g083170.1	ferritin 2
comp13541_c0_seq1	Medtr1g083960.1	calreticulin 1b
[truncated: 77,286 more rows]
